# Supplementary material for: The role of haematological traits in risk of ischaemic stroke and its subtypes
Source: Brain. 2019 Nov 22;143(1):210–21. doi: 10.1093/brain/awz362 (PMC6935746; doi:10.1093/brain/awz362)
Supplement: awz362_Supplementary_Data [file awz362_supplementary_data.zip]

Archive with 3 entries (2 files):
- awz362-Suppl_data/
- awz362-Suppl_data/Supplementary_Data2.xlsx
- awz362-Suppl_data/Supplementary_Data1.pdf
