# Supplementary material for: The role of haematological traits in risk of ischaemic stroke and its subtypes
Source: Brain. 2019 Nov 22;143(1):210–21. doi: 10.1093/brain/awz362 (PMC6935746; doi:10.1093/brain/awz362)
Supplement: awz362_Supplementary_Data [file awz362_supplementary_data.zip › awz362-Suppl_data/Supplementary_Data2.xlsx]

## Sheet: Summary
The role of haematological traits in risk of ischaemic stroke and its subtypes
Supplementary Tables
Supplementary Table 1.	Characteristics of genome-wide association studies of haematological traits included in this analysis
Supplementary Table 2.	Assays used to measure haematological traits
Supplementary Table 3.	All Mendelian randomization analysis results of blood cell traits
Supplementary Table 4.	All Mendelian randomization analysis results of haemostasis traits
Supplementary Table 5.	Results from reverse Mendelian randomization analysis
Supplementary Table 6.	PheWAS showing associations with other traits and diseases for SNPs significantly associated with blood cell traits and risk of stroke
Supplementary Table 7.	PheWAS showing associations with other traits and diseases for SNPs significantly associated with haemostasis traits and risk of stroke

## Sheet: ST1
Supplementary Table 1. Characteristics of genome-wide association studies of haematological traits included in this analysis
Pathway	Trait Abbreviation	Trait Description	First Author/Year	Cohort(s)	Population(s)	No. Participants	No. SNPs
Platelets	PLT#	Platelet count	Astle 20161	UK Biobank, INTERVAL	British	166066	287
	MPV	Mean platelet volume	Astle 20161	UK Biobank, INTERVAL	British	164454	294
	PDW	Platelet distribution width	Astle 20161	UK Biobank, INTERVAL	British	164433	206
	PCT	Plateletcrit	Astle 20161	UK Biobank, INTERVAL	British	164339	272
Mature red cells	RBC#	Red blood cell count	Astle 20161	UK Biobank, INTERVAL	British	172952	212
	MCV	Mean corpuscular volume	Astle 20161	UK Biobank, INTERVAL	British	172433	306
	HCT	Haematocrit	Astle 20161	UK Biobank, INTERVAL	British	173039	133
	MCH	Mean corpuscular haemoglobin	Astle 20161	UK Biobank, INTERVAL	British	172332	275
	MCHC	Mean corpuscular haemoglobin concentration	Astle 20161	UK Biobank, INTERVAL	British	172851	84
	HGB	Haemoglobin concentration	Astle 20161	UK Biobank, INTERVAL	British	172925	140
	RDW	Red cell distribution width	Astle 20161	UK Biobank, INTERVAL	British	171529	212
Immature red cells	RET#	Reticulocyte count	Astle 20161	UK Biobank, INTERVAL	British	170641	210
	RET%	Reticulocyte fraction of red cells	Astle 20161	UK Biobank, INTERVAL	British	170690	218
	IRF	Immature fraction of reticulocytes	Astle 20161	UK Biobank, INTERVAL	British	170548	152
	HLSR#	High light scatter reticulocyte count	Astle 20161	UK Biobank, INTERVAL	British	170761	219
	HLSR%	High light scatter reticulocyte percentage of red cells	Astle 20161	UK Biobank, INTERVAL	British	170763	209
Myeloid white cells	MONO#	Monocyte count	Astle 20161	UK Biobank, INTERVAL	British	170721	248
	NEUT#	Neutrophil count	Astle 20161	UK Biobank, INTERVAL	British	170702	152
	EO#	Eosinophil count	Astle 20161	UK Biobank, INTERVAL	British	172275	209
	BASO#	Basophil count	Astle 20161	UK Biobank, INTERVAL	British	171846	80
	(NEUT+EO)#	Sum neutrophil eosinophil counts	Astle 20161	UK Biobank, INTERVAL	British	170384	154
	(EO+BASO)#	Sum eosinophil basophil counts	Astle 20161	UK Biobank, INTERVAL	British	171771	206
	(BASO+NEUT)#	Sum basophil neutrophil counts	Astle 20161	UK Biobank, INTERVAL	British	170143	153
	GRAN#	Granulocyte count	Astle 20161	UK Biobank, INTERVAL	British	169822	155
	NEUT%GRAN	Neutrophil percentage of granulocytes	Astle 20161	UK Biobank, INTERVAL	British	170672	171
	BASO%GRAN	Basophil percentage of granulocytes	Astle 20161	UK Biobank, INTERVAL	British	170223	62
	EO%GRAN	Eosinophil percentage of granulocytes	Astle 20161	UK Biobank, INTERVAL	British	170536	184
	MYELOID#	Myeloid white cell count	Astle 20161	UK Biobank, INTERVAL	British	169219	164
	GRAN%MYELOID	Granulocyte percentage of myeloid white cells	Astle 20161	UK Biobank, INTERVAL	British	169545	220
Lymphoid white cells	LYMPH#	Lymphocyte count	Astle 20161	UK Biobank, INTERVAL	British	171643	147
Compound white cells	WBC#	White blood cell count	Astle 20161	UK Biobank, INTERVAL	British	172435	180
	MONO%	Monocyte percentage of white cells	Astle 20161	UK Biobank, INTERVAL	British	170494	236
	NEUT%	Neutrophil percentage of white cells	Astle 20161	UK Biobank, INTERVAL	British	171542	135
	EO%	Eosinophil percentage of white cells	Astle 20161	UK Biobank, INTERVAL	British	172378	209
	BASO%	Basophil percentage of white cells	Astle 20161	UK Biobank, INTERVAL	British	171996	80
	LYMPH%	Lymphocyte percentage of white cells	Astle 20161	UK Biobank, INTERVAL	British	171748	147
Extrinsic pathway	FVII act	Factor VII activity	Smith 20102	ARIC	American	7882	5
	FVII:Ag	Factor VII antigen	Smith 20102	FHS	American	2801	5
	FVIIa	Activated Factor VII	Olson 20183	CHS	American	2410	2
	FVIIa-AT	Factor VII antithrombin complex	Olson 20183	CHS	American	2410	2
	PT	Prothrombin time	Kanai 20184	BBJ	Japanese	58110	9
	fTFPI:Ag	Free tissue factor pathway inhibitor antigen	Dennis 20175	MARTHA	French	1033	1
	TFPI pro	Tissue factor pathway inhibitor protein measurement	Sun 20186	INTERVAL	British	3301	1
Intrinsic pathway	Alpha-2-M pro	Alpha-2-macroglobulin receptor associated protein measurement	Sun 20186	INTERVAL	British	3301	4
	aPTT	Activated partial thromboplastin time	Kanai 20184	BBJ	Japanese	37767	10
	FVIII act	Factor VIII activity	Tang 20157	CARe Consortium	American (European ancestry)	18556	8
	FVIII:Ag	Factor VIII antigen	Williams 20138	TwinsUK	British	1940	1
	FVIII pro	Factor VIII protein measurement	Sun 20186	INTERVAL	British	3301	2
	FXI act	Factor XI activity	Sennblad 20179	ARIC, GHS, MARTHA, PROCARDIS	European ancestry	16169	5
Common pathway	ACVn ratio	Agkistrodon Contortix Venom normalised ratio (Protein C activity)	Oudot-Mellakh 201210	MARTHA	French	771	28
	AT	Antithrombin (anti-FXa activity)	de la Morena-Barrio 201311	GAIT	Spanish	352	12
	Fib	Fibrinogen concentration	de Vries 201612	CHARGE Consortium	European ancestry	120246	47
	γ’ fib	Gamma fibrinogen concentration	Lovely 201113	FOS	American	3042	54
	FLT	Fibrin lag time	Williams 20138	TwinsUK	British	2484	1
	FX pro	Factor X protein measurement	Sun 20186	INTERVAL	British	3301	3
	FX:Ag	Factor X antigen	Williams 20138	TwinsUK	British	2017	1
	FXa pro	Factor Xa protein measurement	Sun 20186	INTERVAL	British	3301	4
	FXIII act	Factor XIII activity	Williams 20138	TwinsUK	British	2018	2
	FXIIIA	Factor XIII A subunit	Williams 20138	TwinsUK	British	2017	7
	FXIIIB	Factor XIII B subunit	Williams 20138	TwinsUK	British	2018	1
	PC act	Protein C activity	Oudot-Mellakh 201210	MARTHA	French	951	14
	PC:Ag	Protein C antigen	Pankow 201714	ARIC	American (European ancestry)	8911	10
	fPS:Ag	Free Protein S antigen	Athanasiadis 201115	GAIT	Spanish	397	2
	TGP-ETP	Thrombin generation potential: Endogenous thrombin potential	Rocanin-Arjo 201416	MARTHA, 3C	French	1967	17
	TGP peak	Thrombin generation potential: Peak height	Rocanin-Arjo 201416	MARTHA, 3C	French	1967	11
Dissolution of fibrin clot	Alpha-2-AP pro	Alpha-2-antiplasmin protein measurement	Sun 20186	INTERVAL	British	3301	1
	D-dimer	D-dimer	Smith 201117	CHARGE Consortium	European ancestry	21052	3
	PAI-1	Plasminogen activator inhibitor type 1	Huang 201218	FHS, PROCARDIS, TwinsUK, MONICA/KORA, HealthABC, MARTHA, PREVEND	European ancestry	19599	10
	PLG:Ag	Plasminogen antigen	Ma 201419	TSS	Irish	2304	11
	Intact TAFI:Ag	Thrombin-activatable fibrinolysis inhibitor antigen	Stanne 201820	MDC, SAHLSIS	Swedish	3204	6
	TAFI-AP:Ag	Thrombin-activatable fibrinolysis inhibitor activation peptide antigen	Stanne 201820	MDC, SAHLSIS	Swedish	3212	11
	tPA:Ag	Tissue plasminogen activator antigen	Huang 201421	CHARGE Consortium	European ancestry	26929	4
	uPA pro	Urokinase-type plasminogen activator protein measurement	Sun 20186	INTERVAL	British	3301	3
Platelet adhesion to exposed collagen	ADAMTS13 act	A disintegrin and metalloproteinase with thrombospondin motifs 13 activity	de Vries 201522	RS	Dutch	5448	7
	ADAMTS13 pro	A disintegrin and metalloproteinase with thrombospondin motifs 13 protein measurement	Sun 20186	INTERVAL	British	3301	4
	CLT	Collagen lag time	Johnson 201023	FHS, GeneSTAR	American (European ancestry)	2310	1
	PFA-100ColA	Platelet function analyzer-100 closure time to collagen & ADP	Edelstein 201224	PGPS	African Americans	116	10
	vWF:Ag	von Willebrand Factor antigen	van Loon 201625	CHARGE Consortium	European ancestry	31149	5
Platelet activation, signalling, and aggregation	ADP agg	Adenosine diphosphate aggregation	Johnson 201023	FHS, GeneSTAR	American (European ancestry)	2753	1
						2372	1
						1803	1
	Epi agg	Epinephrine aggregation	Johnson 201023	FHS, GeneSTAR	American (European ancestry)	2364	4
	GPIbA pro	Platelet glycoprotein Ib alpha protein measurement	Sun 20186	INTERVAL	British	3301	2
	PEAR1 pro	Platelet endothelial aggregation receptor 1 protein measurement	Sun 20186	INTERVAL	British	3301	2
Cell surface interactions at the vascular wall	sICAM-1	Soluble intercellular adhesion molecule-1	Paré 201126	WGHS	European ancestry	22435	67
	PECAM-1 pro	Platelet endothelial cell adhesion molecule protein measurement	Sun 20186	INTERVAL	British	3301	1
	sP-selectin	Soluble P-selectin	Barbalic 201027	CHARGE Consortium	European ancestry	4115	4
Legend
Cohort abbreviations: 3C = Three Cities Study; ARIC = Atherosclerosis Risk in Communities; BBJ = BioBank Japan Project; CARe = Candidate-gene Association Resource; CHARGE = Cohorts for Heart and Aging Research in Genome Epidemiology; CHS = Cardiovascular Health Study; FHS = Framingham Heart Study; FOS = Framingham Offspring Study; GAIT = Genetic Analysis of Idiopathic Thrombophilia; GeneSTAR = Ge…

## Sheet: ST2
Supplementary Table 2. Assays used to measure haematological traits
Category	Trait	First Author/Year	Assay Type	Assay Name (Manufacturer)	Assay Details
Platelets	PLT#	Astle 20161	Quantitative	Full blood count analysis (UK Biobank: Coulter LH 700 Series; INTERVAL: Sysmex XN-1000)	UK Biobank: Impedance; INTERVAL: Flow cytometry gate (impedance for missing data points)
	MPV	Astle 20161	Quantitative	Full blood count analysis (UK Biobank: Coulter LH 700 Series; INTERVAL: Sysmex XN-1000)	Derived measure: (PCT/PLT#)×10000
	PDW	Astle 20161	Quantitative	Full blood count analysis (UK Biobank: Coulter LH 700 Series; INTERVAL: Sysmex XN-1000)	UK Biobank: Impedance: Coefficient of variation of platelet volume distribution; INTERVAL: Impedance: width at 20% peak height of platelet volume histogram
	PCT	Astle 20161	Quantitative	Full blood count analysis (UK Biobank: Coulter LH 700 Series; INTERVAL: Sysmex XN-1000)	Impedance
Mature red cells	RBC#	Astle 20161	Quantitative	Full blood count analysis (UK Biobank: Coulter LH 700 Series; INTERVAL: Sysmex XN-1000)	Impedance
	MCV	Astle 20161	Quantitative	Full blood count analysis (UK Biobank: Coulter LH 700 Series; INTERVAL: Sysmex XN-1000)	Derived measure: (HCT/RBC#)×10
	HCT	Astle 20161	Quantitative	Full blood count analysis (UK Biobank: Coulter LH 700 Series; INTERVAL: Sysmex XN-1000)	Impedance
	MCH	Astle 20161	Quantitative	Full blood count analysis (UK Biobank: Coulter LH 700 Series; INTERVAL: Sysmex XN-1000)	Derived measure: (HGB/RBC#)×10
	MCHC	Astle 20161	Quantitative	Full blood count analysis (UK Biobank: Coulter LH 700 Series; INTERVAL: Sysmex XN-1000)	Derived measure: (HGB/HCT)×100
	HGB	Astle 20161	Quantitative	Full blood count analysis (UK Biobank: Coulter LH 700 Series; INTERVAL: Sysmex XN-1000)	Light absorbance
	RDW	Astle 20161	Quantitative	Full blood count analysis (UK Biobank: Coulter LH 700 Series; INTERVAL: Sysmex XN-1000)	CV of impedance measured red cell volume distribution
Immature red cells	RET#	Astle 20161	Quantitative	Full blood count analysis (UK Biobank: Coulter LH 700 Series; INTERVAL: Sysmex XN-1000)	Derived measure: (RET%×RBC#)/100
	RET%	Astle 20161	Quantitative	Full blood count analysis (UK Biobank: Coulter LH 700 Series; INTERVAL: Sysmex XN-1000)	UK Biobank: Flow cytometry/impedance gates; INTERVAL: Flow cytometry gates
	IRF	Astle 20161	Quantitative	Full blood count analysis (UK Biobank: Coulter LH 700 Series; INTERVAL: Sysmex XN-1000)	UK Biobank: Derived measure: HLSR#/RET#; INTERVAL: Flow cytometry gates
	HLSR#	Astle 20161	Quantitative	Full blood count analysis (UK Biobank: Coulter LH 700 Series; INTERVAL: Sysmex XN-1000)	UK Biobank: Derived measure: (HLSR%×RBC#)/100%; INTERVAL: Derived measure: IRF×RET#
	HLSR%	Astle 20161	Quantitative	Full blood count analysis (UK Biobank: Coulter LH 700 Series; INTERVAL: Sysmex XN-1000)	UK Biobank: Flow cytometry/impedance gates; INTERVAL: Derived measure: (HLSR#/RBC#)×100%
Myeloid white cells	MONO#	Astle 20161	Quantitative	Full blood count analysis (UK Biobank: Coulter LH 700 Series; INTERVAL: Sysmex XN-1000)	Derived measure: (MONO%×WBC#)/100%
	NEUT#	Astle 20161	Quantitative	Full blood count analysis (UK Biobank: Coulter LH 700 Series; INTERVAL: Sysmex XN-1000)	Derived measure: (NEUT%×WBC#)/100%
	EO#	Astle 20161	Quantitative	Full blood count analysis (UK Biobank: Coulter LH 700 Series; INTERVAL: Sysmex XN-1000)	Derived measure: (EO%×WBC#)/100%
	BASO#	Astle 20161	Quantitative	Full blood count analysis (UK Biobank: Coulter LH 700 Series; INTERVAL: Sysmex XN-1000)	Derived measure: (BASO%×WBC#)/100%
	(NEUT+EO)#	Astle 20161	Quantitative	Full blood count analysis (UK Biobank: Coulter LH 700 Series; INTERVAL: Sysmex XN-1000)	Derived measure: NEUT#+EO#
	(EO+BASO)#	Astle 20161	Quantitative	Full blood count analysis (UK Biobank: Coulter LH 700 Series; INTERVAL: Sysmex XN-1000)	Derived measure: EO#+BASO#
	(BASO+NEUT)#	Astle 20161	Quantitative	Full blood count analysis (UK Biobank: Coulter LH 700 Series; INTERVAL: Sysmex XN-1000)	Derived measure: BASO#+NEUT#
	GRAN#	Astle 20161	Quantitative	Full blood count analysis (UK Biobank: Coulter LH 700 Series; INTERVAL: Sysmex XN-1000)	Derived measure: NEUT#+BASO#+EO#
	NEUT%GRAN	Astle 20161	Quantitative	Full blood count analysis (UK Biobank: Coulter LH 700 Series; INTERVAL: Sysmex XN-1000)	Derived measure: (NEUT#/GRAN#)×100%
	BASO%GRAN	Astle 20161	Quantitative	Full blood count analysis (UK Biobank: Coulter LH 700 Series; INTERVAL: Sysmex XN-1000)	Derived measure: (BASO#/GRAN#)×100%
	EO%GRAN	Astle 20161	Quantitative	Full blood count analysis (UK Biobank: Coulter LH 700 Series; INTERVAL: Sysmex XN-1000)	Derived measure: (EO/#GRAN#)×100%
	MYELOID#	Astle 20161	Quantitative	Full blood count analysis (UK Biobank: Coulter LH 700 Series; INTERVAL: Sysmex XN-1000)	Derived measure: NEUT#+BASO#+EO#+MONO#
	GRAN%MYELOID	Astle 20161	Quantitative	Full blood count analysis (UK Biobank: Coulter LH 700 Series; INTERVAL: Sysmex XN-1000)	Derived measure: (GRAN#/MYELOID#)×100%
Lymphoid white cells	LYMPH#	Astle 20161	Quantitative	Full blood count analysis (UK Biobank: Coulter LH 700 Series; INTERVAL: Sysmex XN-1000)	Derived measure: (LYMPH%×WBC#)/100%
Compound white cells	WBC#	Astle 20161	Quantitative	Full blood count analysis (UK Biobank: Coulter LH 700 Series; INTERVAL: Sysmex XN-1000)	UK Biobank: Impedance; INTERVAL: Flow cytometry gates
	MONO%	Astle 20161	Quantitative	Full blood count analysis (UK Biobank: Coulter LH 700 Series; INTERVAL: Sysmex XN-1000)	Flow cytometry gates
	NEUT%	Astle 20161	Quantitative	Full blood count analysis (UK Biobank: Coulter LH 700 Series; INTERVAL: Sysmex XN-1000)	Flow cytometry gates
	EO%	Astle 20161	Quantitative	Full blood count analysis (UK Biobank: Coulter LH 700 Series; INTERVAL: Sysmex XN-1000)	Flow cytometry gates
	BASO%	Astle 20161	Quantitative	Full blood count analysis (UK Biobank: Coulter LH 700 Series; INTERVAL: Sysmex XN-1000)	Flow cytometry gates
	LYMPH%	Astle 20161	Quantitative	Full blood count analysis (UK Biobank: Coulter LH 700 Series; INTERVAL: Sysmex XN-1000)	Flow cytometry gates
Extrinsic pathway	FVII act	Smith 20102	Functional	Multiple (see online supplemental info from authors)	Clotting-time based functional assay
	FVII:Ag	Smith 20102	Antigen	Multiple (see online supplemental info from authors)	ELISA
	FVIIa	Olson 20183	Functional	Staclot VIIa-rTF (Stago STA-R Evolution)	Clotting-time based functional assay using recombinant tissue factor
	FVIIa-AT	Olson 20183	Antigen	Asserachrom VIIa-AT (Diagnostica Stago, Inc.)	ELISA using anti-VIIa and anti-AT antibodies
	PT	Kanai 20184	Functional	Results extracted by authors from notes	Results extracted by authors from notes
	fTFPI:Ag	Dennis 20175	Antigen	Asserachrom Free TFPI (Diagnostica Stago)	ELISA measuring non-lipid bound TFPI
	TFPI pro	Sun 20186	Protein measurement	SOMAscan (SomaLogic Inc.)	Multiplexed aptamer measurement
Intrinsic pathway	Alpha-2-M pro	Sun 20186	Protein measurement	SOMAscan (SomaLogic Inc.)	Multiplexed aptamer measurement
	aPTT	Kanai 20184	Functional	Results extracted by authors from notes	Results extracted by authors from notes
	FVIII act	Tang 20157	Functional	Multiple (see online supplemental info from authors)	Clotting-time based functional assay
	FVIII:Ag	Williams 20138	Antigen	Not listed (Immuno)	ELISA
	FVIII pro	Sun 20186	Protein measurement	SOMAscan (SomaLogic Inc.)	Multiplexed aptamer measurement
	FXI act	Sennblad 20179	Functional & antigen	Various	FXI activity: Clotting-time based functional assay; FXI antigen: ELISA
Common pathway	ACVn ratio	Oudot-Mellakh 201210	Functional	Agkistrodon Contortix Venom test	APTT-based method with and without PC activator ACV
	AT	de la Morena-Barrio 201311	Functional	HaemosIL Liquid Antithrombin (Instrumentation Laboratory)	Chromogenic FXa assay with heparin
	Fib	de Vries 201612	Functional & antigen	Multiple (see online supplemental info from authors)	Fib activity: Clauss, Prothrombin-based assay; Fib antigen: ELISA
	γ’ fib	Lovely 201113	Antigen	Immunometric technique (in-house method)	Monoclonal antibody binding to carboxyl terminal peptide of γ’ fibrinogen
	FLT	Williams 20138	Functional	Not specified	Not specified
	FX pro	Sun 20186	Protein measurement	SOMAscan (SomaLogic Inc.)	Multiplexed aptamer measurement
	FX:Ag	Williams 20138	Antigen	Not specified	Not specified
	FXa pro	Sun 20186	Protein measurement	SOMAscan (SomaLogic Inc.)	Multiplexed aptamer measurement
	FXIII act	Williams 20138	Functional	5(biotinamido)pentylamine incorporation assay (in-house method)	Measurement of fibrin cross-linking
	FXIIIA	Williams 20138	Antigen	Sandwich-ELISA (in-house method)	ELISA to FXIII A-subunit
	FXIIIB	Williams 20138	Antigen	Sandwich-ELISA (in-house method)	ELISA to FXIII B-subunit
	PC act	Oudot-Mellakh 201210	Functional	Functional PC assay (Instrumentation Laboratory)	Chronometric assay
	PC:Ag	Pankow 201714	Antigen	Asserachrom Protein C (Diagnostica Stago)	ELISA
	fPS:Ag	Athanasiadis 201115	Antigen	STA (Boehringer Mannheim, Diagnostica Stago)	Clotting-time based functional assay
	TGP-ETP	Rocanin-Arjo 201416	Functional	Calibrated Automated Thrombinography	Area under thrombogram curve
	TGP peak	Rocanin-Arjo 201416	Functional	Calibrated Automated Thrombinography	Maximum amount of thrombin produced
Dissolution of fibrin clot	Alpha-2-AP pro	Sun 20186	Protein measurement	SOMAscan (SomaLogic Inc.)	Multiplexed aptamer measurement
	D-dimer	Smith 201117	Antigen	D-Dimer (various)	ELISA
	PAI-1	Huang 201218	Functional & antigen	Multiple (see online supplemental info from authors)	Multiple (see online supplemental info from authors)
	PLG:Ag	Ma 201419	Antigen	AlphaLISA (Perkin-Elmer, Waltham, MA)	Bead-based microplate with luminescent readout
	Intact TAFI:Ag	Stanne 201820	Antigen	Not specified	ELISA measuring intact and common TAFI isoforms
	TAFI-AP:Ag	Stanne 201820	Antigen	Not specified	ELISA measuring TAFI activation petpide only
	tPA:Ag	Huang 201421	Antigen	Not specified	Not specified
	uPA pro	Sun 20186	Protein measurement	SOMAscan (SomaLogic Inc.)	Multiplexed aptamer measurement
Platelet adhesion to exposed collagen	ADAMTS13 act	de Vries 201522	Functional	FRETS-VWF73 assay (not specified)	Measures vWF cleavage rate by ADAMTS13
	ADAMTS13 pro	Sun 20186	Protein measurement	SOMAscan (SomaLogic Inc.)	Multiplexed aptamer measurement
	CLT	Johnson 201023	Functional	Four-channel platelet aggregometer (Bio/Data Corporation)	Lag time to aggregation after varying concentrations of type-I collagen
	PFA-100ColA	Edelstein 201224	Functional	Platelet Function Analyser-100, PFA-100 (not specified)	Closure time measured to ADP and collagen containing cartridge
	vWF:Ag	van Loon 201625	Antigen	Multiple (see online supplemental info from authors)	ELISA
Platelet activation, signalling, and aggregation	ADP agg	Johnson 201023	Functional	Four-channel platelet aggregometer (Bio/Data Corporation)	Aggregation at specific time points after varying concentrations of ADP
	Epi agg	Johnson 201023	Functional	Four-channel platelet aggregometer (Bio/Data Corporation)	Aggregation at specific time points after varying concentrations of epinephrine
	GPIbA pro	Sun 20186	Protein measurement	SOMAscan (SomaLogic Inc.)	Multiplexed aptamer measurement
	PEAR1 pro	Sun 20186	Protein measurement	SOMAscan (SomaLogic Inc.)	Multiplexed aptamer measurement
Cell surface interactions at the vascular wall	sICAM-1	Paré 201126	Antigen	R&D Systems (Minneapolis, MN)	ELISA measuring plasma sICAM-1 concentration
	PECAM-1 pro	Sun 20186	Protein measurement	SOMAscan (SomaLogic Inc.)	Multiplexed aptamer measurement
	sP-selectin	Barbalic 201027	Antigen	Multiple (see online supplemental info from authors)	ELISA
Legend
Traits that were not easily captured in a single pathway were categorised based on the pathway that most closely reflected the biology of the trait. References for the cited studies appear in Appendix 3.

## Sheet: ST3
Supplementary Table 3. All Mendelian randomization analysis results of blood cell traits
Cell type	Exposure	Consortium	Outcome	Population	Method	N SNP	Beta	SE	P-value
Myeloid white cell	(BASO+NEUT)#	MEGASTROKE	AS	EUR	MR Egger	65	-0.0808526	0.112399	0.474596
Myeloid white cell	(BASO+NEUT)#	MEGASTROKE	AS	EUR	Weighted median	65	-0.00944233	0.0564282	0.867108
Myeloid white cell	(BASO+NEUT)#	MEGASTROKE	AS	EUR	Inverse variance weighted	65	-0.0501358	0.0510947	0.326478
Myeloid white cell	(BASO+NEUT)#	MEGASTROKE	AS	EUR	Simple mode	65	0.0253018	0.104071	0.808688
Myeloid white cell	(BASO+NEUT)#	MEGASTROKE	AS	EUR	Weighted mode	65	0.0157524	0.0586908	0.789258
Myeloid white cell	(BASO+NEUT)#	MEGASTROKE	AS	TRANS	MR Egger	62	-0.0929719	0.100823	0.360156
Myeloid white cell	(BASO+NEUT)#	MEGASTROKE	AS	TRANS	Weighted median	62	-0.00408716	0.0512715	0.936463
Myeloid white cell	(BASO+NEUT)#	MEGASTROKE	AS	TRANS	Inverse variance weighted	62	-0.0544964	0.0460104	0.23624
Myeloid white cell	(BASO+NEUT)#	MEGASTROKE	AS	TRANS	Simple mode	62	0.0013556	0.0830731	0.987034
Myeloid white cell	(BASO+NEUT)#	MEGASTROKE	AS	TRANS	Weighted mode	62	0.0013556	0.0509443	0.978858
Myeloid white cell	(BASO+NEUT)#	MEGASTROKE	AIS	EUR	MR Egger	65	-0.0536162	0.130866	0.683415
Myeloid white cell	(BASO+NEUT)#	MEGASTROKE	AIS	EUR	Weighted median	65	0.0224059	0.0661927	0.734991
Myeloid white cell	(BASO+NEUT)#	MEGASTROKE	AIS	EUR	Inverse variance weighted	65	-0.0493114	0.0591309	0.404316
Myeloid white cell	(BASO+NEUT)#	MEGASTROKE	AIS	EUR	Simple mode	65	0.0271672	0.105122	0.796901
Myeloid white cell	(BASO+NEUT)#	MEGASTROKE	AIS	EUR	Weighted mode	65	0.0499851	0.0642722	0.439605
Myeloid white cell	(BASO+NEUT)#	MEGASTROKE	AIS	TRANS	MR Egger	62	-0.0777357	0.115106	0.502055
Myeloid white cell	(BASO+NEUT)#	MEGASTROKE	AIS	TRANS	Weighted median	62	0.0180721	0.0539774	0.73777
Myeloid white cell	(BASO+NEUT)#	MEGASTROKE	AIS	TRANS	Inverse variance weighted	62	-0.0541366	0.0521976	0.299667
Myeloid white cell	(BASO+NEUT)#	MEGASTROKE	AIS	TRANS	Simple mode	62	-0.0180984	0.0939754	0.847923
Myeloid white cell	(BASO+NEUT)#	MEGASTROKE	AIS	TRANS	Weighted mode	62	0.0221489	0.0559633	0.693651
Myeloid white cell	(BASO+NEUT)#	MEGASTROKE	LAS	EUR	MR Egger	65	-0.312388	0.219401	0.159432
Myeloid white cell	(BASO+NEUT)#	MEGASTROKE	LAS	EUR	Weighted median	65	-0.209986	0.148814	0.158224
Myeloid white cell	(BASO+NEUT)#	MEGASTROKE	LAS	EUR	Inverse variance weighted	65	-0.240901	0.0994017	0.0153712
Myeloid white cell	(BASO+NEUT)#	MEGASTROKE	LAS	EUR	Simple mode	65	-0.424053	0.249971	0.0946676
Myeloid white cell	(BASO+NEUT)#	MEGASTROKE	LAS	EUR	Weighted mode	65	-0.191941	0.155534	0.221689
Myeloid white cell	(BASO+NEUT)#	MEGASTROKE	LAS	TRANS	MR Egger	60	-0.287697	0.182076	0.119526
Myeloid white cell	(BASO+NEUT)#	MEGASTROKE	LAS	TRANS	Weighted median	60	-0.194688	0.119044	0.101961
Myeloid white cell	(BASO+NEUT)#	MEGASTROKE	LAS	TRANS	Inverse variance weighted	60	-0.231116	0.0828378	0.00527112
Myeloid white cell	(BASO+NEUT)#	MEGASTROKE	LAS	TRANS	Simple mode	60	-0.450333	0.231531	0.0565432
Myeloid white cell	(BASO+NEUT)#	MEGASTROKE	LAS	TRANS	Weighted mode	60	-0.218782	0.133609	0.106854
Myeloid white cell	(BASO+NEUT)#	MEGASTROKE	SVS	EUR	MR Egger	65	0.242939	0.21184	0.255798
Myeloid white cell	(BASO+NEUT)#	MEGASTROKE	SVS	EUR	Weighted median	65	0.177232	0.130849	0.175583
Myeloid white cell	(BASO+NEUT)#	MEGASTROKE	SVS	EUR	Inverse variance weighted	65	0.133455	0.0966379	0.167286
Myeloid white cell	(BASO+NEUT)#	MEGASTROKE	SVS	EUR	Simple mode	65	0.0463979	0.253714	0.855474
Myeloid white cell	(BASO+NEUT)#	MEGASTROKE	SVS	EUR	Weighted mode	65	0.208617	0.145791	0.157316
Myeloid white cell	(BASO+NEUT)#	MEGASTROKE	SVS	TRANS	MR Egger	61	0.126218	0.163309	0.442679
Myeloid white cell	(BASO+NEUT)#	MEGASTROKE	SVS	TRANS	Weighted median	61	0.150127	0.10412	0.149343
Myeloid white cell	(BASO+NEUT)#	MEGASTROKE	SVS	TRANS	Inverse variance weighted	61	0.0957848	0.0750087	0.201608
Myeloid white cell	(BASO+NEUT)#	MEGASTROKE	SVS	TRANS	Simple mode	61	0.0714303	0.164474	0.665632
Myeloid white cell	(BASO+NEUT)#	MEGASTROKE	SVS	TRANS	Weighted mode	61	0.174497	0.0927573	0.0647967
Myeloid white cell	(BASO+NEUT)#	MEGASTROKE	CES	EUR	MR Egger	65	-0.312114	0.187932	0.101727
Myeloid white cell	(BASO+NEUT)#	MEGASTROKE	CES	EUR	Weighted median	65	-0.214128	0.11592	0.0647167
Myeloid white cell	(BASO+NEUT)#	MEGASTROKE	CES	EUR	Inverse variance weighted	65	-0.170758	0.0851932	0.0450313
Myeloid white cell	(BASO+NEUT)#	MEGASTROKE	CES	EUR	Simple mode	65	-0.00476369	0.217378	0.982584
Myeloid white cell	(BASO+NEUT)#	MEGASTROKE	CES	EUR	Weighted mode	65	-0.216022	0.124648	0.0879016
Myeloid white cell	(BASO+NEUT)#	MEGASTROKE	CES	TRANS	MR Egger	61	-0.272117	0.174892	0.125077
Myeloid white cell	(BASO+NEUT)#	MEGASTROKE	CES	TRANS	Weighted median	61	-0.112026	0.108517	0.301916
Myeloid white cell	(BASO+NEUT)#	MEGASTROKE	CES	TRANS	Inverse variance weighted	61	-0.120341	0.0798549	0.131813
Myeloid white cell	(BASO+NEUT)#	MEGASTROKE	CES	TRANS	Simple mode	61	-0.192309	0.195885	0.330168
Myeloid white cell	(BASO+NEUT)#	MEGASTROKE	CES	TRANS	Weighted mode	61	-0.130554	0.106645	0.225664
Myeloid white cell	(EO+BASO)#	MEGASTROKE	AS	EUR	MR Egger	83	0.0839383	0.0914636	0.361488
Myeloid white cell	(EO+BASO)#	MEGASTROKE	AS	EUR	Weighted median	83	-0.000964348	0.0438143	0.98244
Myeloid white cell	(EO+BASO)#	MEGASTROKE	AS	EUR	Inverse variance weighted	83	0.040897	0.0383975	0.286833
Myeloid white cell	(EO+BASO)#	MEGASTROKE	AS	EUR	Simple mode	83	-0.0341472	0.0900015	0.705367
Myeloid white cell	(EO+BASO)#	MEGASTROKE	AS	EUR	Weighted mode	83	-0.0181006	0.0636948	0.776991
Myeloid white cell	(EO+BASO)#	MEGASTROKE	AS	TRANS	MR Egger	80	0.0109115	0.0889942	0.902732
Myeloid white cell	(EO+BASO)#	MEGASTROKE	AS	TRANS	Weighted median	80	-0.0280638	0.0383359	0.464137
Myeloid white cell	(EO+BASO)#	MEGASTROKE	AS	TRANS	Inverse variance weighted	80	0.0108062	0.0371932	0.771401
Myeloid white cell	(EO+BASO)#	MEGASTROKE	AS	TRANS	Simple mode	80	-0.0294487	0.0778828	0.706359
Myeloid white cell	(EO+BASO)#	MEGASTROKE	AS	TRANS	Weighted mode	80	-0.0441482	0.0609824	0.471235
Myeloid white cell	(EO+BASO)#	MEGASTROKE	AIS	EUR	MR Egger	83	0.10241	0.101407	0.315555
Myeloid white cell	(EO+BASO)#	MEGASTROKE	AIS	EUR	Weighted median	83	-0.0144481	0.0473042	0.760039
Myeloid white cell	(EO+BASO)#	MEGASTROKE	AIS	EUR	Inverse variance weighted	83	0.0413201	0.0424819	0.330727
Myeloid white cell	(EO+BASO)#	MEGASTROKE	AIS	EUR	Simple mode	83	-0.0528671	0.0973167	0.588433
Myeloid white cell	(EO+BASO)#	MEGASTROKE	AIS	EUR	Weighted mode	83	-0.030438	0.0660397	0.646087
Myeloid white cell	(EO+BASO)#	MEGASTROKE	AIS	TRANS	MR Egger	80	0.00325357	0.0957546	0.972981
Myeloid white cell	(EO+BASO)#	MEGASTROKE	AIS	TRANS	Weighted median	80	-0.0356697	0.0416907	0.392231
Myeloid white cell	(EO+BASO)#	MEGASTROKE	AIS	TRANS	Inverse variance weighted	80	0.00493286	0.039968	0.901774
Myeloid white cell	(EO+BASO)#	MEGASTROKE	AIS	TRANS	Simple mode	80	0.00884171	0.0819958	0.914403
Myeloid white cell	(EO+BASO)#	MEGASTROKE	AIS	TRANS	Weighted mode	80	-0.065954	0.0602325	0.276848
Myeloid white cell	(EO+BASO)#	MEGASTROKE	LAS	EUR	MR Egger	83	0.298158	0.206343	0.152325
Myeloid white cell	(EO+BASO)#	MEGASTROKE	LAS	EUR	Weighted median	83	0.231814	0.125328	0.0643625
Myeloid white cell	(EO+BASO)#	MEGASTROKE	LAS	EUR	Inverse variance weighted	83	0.250722	0.0854433	0.00334228
Myeloid white cell	(EO+BASO)#	MEGASTROKE	LAS	EUR	Simple mode	83	0.218977	0.281788	0.439336
Myeloid white cell	(EO+BASO)#	MEGASTROKE	LAS	EUR	Weighted mode	83	0.192282	0.239092	0.423598
Myeloid white cell	(EO+BASO)#	MEGASTROKE	LAS	TRANS	MR Egger	79	0.166395	0.187887	0.378584
Myeloid white cell	(EO+BASO)#	MEGASTROKE	LAS	TRANS	Weighted median	79	0.185125	0.10127	0.0675436
Myeloid white cell	(EO+BASO)#	MEGASTROKE	LAS	TRANS	Inverse variance weighted	79	0.151049	0.0783858	0.0539805
Myeloid white cell	(EO+BASO)#	MEGASTROKE	LAS	TRANS	Simple mode	79	0.286133	0.248958	0.253936
Myeloid white cell	(EO+BASO)#	MEGASTROKE	LAS	TRANS	Weighted mode	79	0.233711	0.17163	0.177208
Myeloid white cell	(EO+BASO)#	MEGASTROKE	SVS	EUR	MR Egger	83	0.280387	0.186812	0.137269
Myeloid white cell	(EO+BASO)#	MEGASTROKE	SVS	EUR	Weighted median	83	-0.0864797	0.106897	0.418516
Myeloid white cell	(EO+BASO)#	MEGASTROKE	SVS	EUR	Inverse variance weighted	83	0.00444856	0.0789903	0.955089
Myeloid white cell	(EO+BASO)#	MEGASTROKE	SVS	EUR	Simple mode	83	-0.133027	0.2103	0.528784
Myeloid white cell	(EO+BASO)#	MEGASTROKE	SVS	EUR	Weighted mode	83	-0.146351	0.186925	0.435917
Myeloid white cell	(EO+BASO)#	MEGASTROKE	SVS	TRANS	MR Egger	79	0.0783724	0.13425	0.561074
Myeloid white cell	(EO+BASO)#	MEGASTROKE	SVS	TRANS	Weighted median	79	-0.116782	0.0835281	0.162078
Myeloid white cell	(EO+BASO)#	MEGASTROKE	SVS	TRANS	Inverse variance weighted	79	-0.00400216	0.0569584	0.943983
Myeloid white cell	(EO+BASO)#	MEGASTROKE	SVS	TRANS	Simple mode	79	-0.0272458	0.170477	0.873436
Myeloid white cell	(EO+BASO)#	MEGASTROKE	SVS	TRANS	Weighted mode	79	-0.0845667	0.113946	0.460216
Myeloid white cell	(EO+BASO)#	MEGASTROKE	CES	EUR	MR Egger	83	-0.0261846	0.148534	0.860508
Myeloid white cell	(EO+BASO)#	MEGASTROKE	CES	EUR	Weighted median	83	0.201266	0.0877928	0.0218762
Myeloid white cell	(EO+BASO)#	MEGASTROKE	CES	EUR	Inverse variance weighted	83	0.125853	0.0611179	0.0394759
Myeloid white cell	(EO+BASO)#	MEGASTROKE	CES	EUR	Simple mode	83	0.186699	0.18704	0.321129
Myeloid white cell	(EO+BASO)#	MEGASTROKE	CES	EUR	Weighted mode	83	0.207527	0.14306	0.150698
Myeloid white cell	(EO+BASO)#	MEGASTROKE	CES	TRANS	MR Egger	79	-0.0180208	0.168814	0.915265
Myeloid white cell	(EO+BASO)#	MEGASTROKE	CES	TRANS	Weighted median	79	0.157479	0.0850087	0.0639539
Myeloid white cell	(EO+BASO)#	MEGASTROKE	CES	TRANS	Inverse variance weighted	79	0.111684	0.0630569	0.0765328
Myeloid white cell	(EO+BASO)#	MEGASTROKE	CES	TRANS	Simple mode	79	0.0913428	0.161426	0.573121
Myeloid white cell	(EO+BASO)#	MEGASTROKE	CES	TRANS	Weighted mode	79	0.101504	0.137704	0.463263
Myeloid white cell	(NEUT+EO)#	MEGASTROKE	AS	EUR	MR Egger	67	-0.0580589	0.116301	0.619316
Myeloid white cell	(NEUT+EO)#	MEGASTROKE	AS	EUR	Weighted median	67	-0.00794497	0.0568592	0.888873
Myeloid white cell	(NEUT+EO)#	MEGASTROKE	AS	EUR	Inverse variance weighted	67	-0.0190825	0.0511384	0.709034
Myeloid white cell	(NEUT+EO)#	MEGASTROKE	AS	EUR	Simple mode	67	0.0230217	0.102124	0.822342
Myeloid white cell	(NEUT+EO)#	MEGASTROKE	AS	EUR	Weighted mode	67	0.0145797	0.0568183	0.798284
Myeloid white cell	(NEUT+EO)#	MEGASTROKE	AS	TRANS	MR Egger	64	-0.072484	0.102329	0.481389
Myeloid white cell	(NEUT+EO)#	MEGASTROKE	AS	TRANS	Weighted median	64	-0.00400795	0.0474741	0.932719
Myeloid white cell	(NEUT+EO)#	MEGASTROKE	AS	TRANS	Inverse variance weighted	64	-0.019441	0.045326	0.667985
Myeloid white cell	(NEUT+EO)#	MEGASTROKE	AS	TRANS	Simple mode	64	0.0111382	0.0853073	0.896535
Myeloid white cell	(NEUT+EO)#	MEGASTROKE	AS	TRANS	Weighted mode	64	0.0111382	0.04829	0.818333
Myeloid white cell	(NEUT+EO)#	MEGASTROKE	AIS	EUR	MR Egger	67	-0.0379442	0.134347	0.778508
Myeloid white cell	(NEUT+EO)#	MEGASTROKE	AIS	EUR	Weighted median	67	0.02244	0.0593525	0.705371
Myeloid white cell	(NEUT+EO)#	MEGASTROKE	AIS	EUR	Inverse variance weighted	67	-0.0150132	0.0586516	0.797972
Myeloid white cell	(NEUT+EO)#	MEGASTROKE	AIS	EUR	Simple mode	67	0.00125505	0.107893	0.990754
Myeloid white cell	(NEUT+EO)#	MEGASTROKE	AIS	EUR	Weighted mode	67	0.0409935	0.0613642	0.50644
Myeloid white cell	(NEUT+EO)#	MEGASTROKE	AIS	TRANS	MR Egger	64	-0.0617928	0.115643	0.595018
Myeloid white cell	(NEUT+EO)#	MEGASTROKE	AIS	TRANS	Weighted median	64	0.0195493	0.0515645	0.704597
Myeloid white cell	(NEUT+EO)#	MEGASTROKE	AIS	TRANS	Inverse variance weighted	64	-0.0174915	0.050899	0.731109
Myeloid white cell	(NEUT+EO)#	MEGASTROKE	AIS	TRANS	Simple mode	64	-0.00987015	0.0897429	0.912773
Myeloid white cell	(NEUT+EO)#	MEGASTROKE	AIS	TRANS	Weighted mode	64	0.0249026	0.0508391	0.625955
Myeloid white cell	(NEUT+EO)#	MEGASTROKE	LAS	EUR	MR Egger	67	-0.239144	0.251306	0.344823
Myeloid white cell	(NEUT+EO)#	MEGASTROKE	LAS	EUR	Weighted median	67	-0.202381	0.154099	0.189074
Myeloid white cell	(NEUT+EO)#	MEGASTROKE	LAS	EUR	Inverse variance weighted	67	-0.194414	0.109894	0.0768755
Myeloid white cell	(NEUT+EO)#	MEGASTROKE	LAS	EUR	Simple mode	67	-0.574822	0.263329	0.0326051
Myeloid white cell	(NEUT+EO)#	MEGASTROKE	LAS	EUR	Weighted mode	67	-0.194692	0.159407	0.226299
Myeloid white cell	(NEUT+EO)#	MEGASTROKE	LAS	TRANS	MR Egger	62	-0.25716	0.206653	0.21819
Myeloid white cell	(NEUT+EO)#	MEGASTROKE	LAS	TRANS	Weighted median	62	-0.185374	0.127443	0.14579
Myeloid white cell	(NEUT+EO)#	MEGASTROKE	LAS	TRANS	Inverse variance weighted	62	-0.176021	0.0913364	0.0539587
Myeloid white cell	(NEUT+EO)#	MEGASTROKE	LAS	TRANS	Simple mode	62	-0.565134	0.213043	0.0101654
Myeloid white cell	(NEUT+EO)#	MEGASTROKE	LAS	TRANS	Weighted mode	62	-0.185088	0.128583	0.155135
Myeloid white cell	(NEUT+EO)#	MEGASTROKE	SVS	EUR	MR Egger	67	0.282517	0.215446	0.194365
Myeloid white cell	(NEUT+EO)#	MEGASTROKE	SVS	EUR	Weighted median	67	0.188037	0.139664	0.178187
Myeloid white cell	(NEUT+EO)#	MEGASTROKE	SVS	EUR	Inverse variance weighted	67	0.190199	0.0947999	0.0448222
Myeloid white cell	(NEUT+EO)#	MEGASTROKE	SVS	EUR	Simple mode	67	0.14436	0.254428	0.572374
Myeloid white cell	(NEUT+EO)#	MEGASTROKE	SVS	EUR	Weighted mode	67	0.247687	0.133447	0.0679075
Myeloid white cell	(NEUT+EO)#	MEGASTROKE	SVS	TRANS	MR Egger	63	0.144411	0.163973	0.381937
Myeloid white cell	(NEUT+EO)#	MEGASTROKE	SVS	TRANS	Weighted median	63	0.149511	0.0992414	0.131929
Myeloid white cell	(NEUT+EO)#	MEGASTROKE	SVS	TRANS	Inverse variance weighted	63	0.171901	0.0733604	0.0191173
Myeloid white cell	(NEUT+EO)#	MEGASTROKE	SVS	TRANS	Simple mode	63	0.0922484	0.153225	0.54934
Myeloid white cell	(NEUT+EO)#	MEGASTROKE	SVS	TRANS	Weighted mode	63	0.174412	0.0958206	0.0735573
Myeloid white cell	(NEUT+EO)#	MEGASTROKE	CES	EUR	MR Egger	67	-0.341736	0.200552	0.0931618
Myeloid white cell	(NEUT+EO)#	MEGASTROKE	CES	EUR	Weighted median	67	-0.190151	0.108886	0.0807535
Myeloid white cell	(NEUT+EO)#	MEGASTROKE	CES	EUR	Inverse variance weighted	67	-0.116173	0.0881595	0.187583
Myeloid white cell	(NEUT+EO)#	MEGASTROKE	CES	EUR	Simple mode	67	-0.0662924	0.197923	0.738732
Myeloid white cell	(NEUT+EO)#	MEGASTROKE	CES	EUR	Weighted mode	67	-0.201919	0.133521	0.135241
Myeloid white cell	(NEUT+EO)#	MEGASTROKE	CES	TRANS	MR Egger	65	-0.288053	0.185309	0.125087
Myeloid white cell	(NEUT+EO)#	MEGASTROKE	CES	TRANS	Weighted median	65	-0.109619	0.108191	0.310968
Myeloid white cell	(NEUT+EO)#	MEGASTROKE	CES	TRANS	Inverse variance weighted	65	-0.0874734	0.0816428	0.283983
Myeloid white cell	(NEUT+EO)#	MEGASTROKE	CES	TRANS	Simple mode	65	-0.140709	0.186488	0.453304
Myeloid white cell	(NEUT+EO)#	MEGASTROKE	CES	TRANS	Weighted mode	65	-0.116068	0.109195	0.291804
Myeloid white cell	BASO#	MEGASTROKE	AS	EUR	MR Egger	32	-0.227023	0.169506	0.190524
Myeloid white cell	BASO#	MEGASTROKE	AS	EUR	Weighted median	32	-0.0673942	0.0766672	0.379375
Myeloid white cell	BASO#	MEGASTROKE	AS	EUR	Inverse variance weighted	32	0.0234342	0.0757787	0.757135
Myeloid white cell	BASO#	MEGASTROKE	AS	EUR	Simple mode	32	-0.0852609	0.116952	0.47146
Myeloid white cell	BASO#	MEGASTROKE	AS	EUR	Weighted mode	32	-0.0774469	0.0907612	0.400036
Myeloid white cell	BASO#	MEGASTROKE	AS	TRANS	MR Egger	30	-0.205771	0.158629	0.205157
Myeloid white cell	BASO#	MEGASTROKE	AS	TRANS	Weighted median	30	-0.0839963	0.0624301	0.178481
Myeloid white cell	BASO#	MEGASTROKE	AS	TRANS	Inverse variance weighted	30	-0.0191111	0.0688805	0.781432
Myeloid white cell	BASO#	MEGASTROKE	AS	TRANS	Simple mode	30	-0.161379	0.104732	0.13419
Myeloid white cell	BASO#	MEGASTROKE	AS	TRANS	Weighted mode	30	-0.112148	0.0769542	0.15577
Myeloid white cell	BASO#	MEGASTROKE	AIS	EUR	MR Egger	32	-0.232638	0.202588	0.259908
Myeloid white cell	BASO#	MEGASTROKE	AIS	EUR	Weighted median	32	-0.0376015	0.0792397	0.635123
Myeloid white cell	BASO#	MEGASTROKE	AIS	EUR	Inverse variance weighted	32	0.024029	0.0893462	0.787974
Myeloid white cell	BASO#	MEGASTROKE	AIS	EUR	Simple mode	32	-0.0619004	0.127311	0.630235
Myeloid white cell	BASO#	MEGASTROKE	AIS	EUR	Weighted mode	32	-0.0338924	0.0926354	0.716948
Myeloid white cell	BASO#	MEGASTROKE	AIS	TRANS	MR Egger	30	-0.219704	0.180206	0.232947
Myeloid white cell	BASO#	MEGASTROKE	AIS	TRANS	Weighted median	30	-0.0793785	0.0707615	0.261958
Myeloid white cell	BASO#	MEGASTROKE	AIS	TRANS	Inverse variance weighted	30	-0.0299394	0.0778635	0.7006
Myeloid white cell	BASO#	MEGASTROKE	AIS	TRANS	Simple mode	30	-0.0606338	0.106158	0.572288
Myeloid white cell	BASO#	MEGASTROKE	AIS	TRANS	Weighted mode	30	-0.0848994	0.0790618	0.291751
Myeloid white cell	BASO#	MEGASTROKE	LAS	EUR	MR Egger	32	0.206274	0.45712	0.655056
Myeloid white cell	BASO#	MEGASTROKE	LAS	EUR	Weighted median	32	-0.0153452	0.222438	0.945
Myeloid white cell	BASO#	MEGASTROKE	LAS	EUR	Inverse variance weighted	32	0.0440573	0.192261	0.81875
Myeloid white cell	BASO#	MEGASTROKE	LAS	EUR	Simple mode	32	-0.0218306	0.408723	0.957747
Myeloid white cell	BASO#	MEGASTROKE	LAS	EUR	Weighted mode	32	-0.176258	0.470633	0.710573
Myeloid white cell	BASO#	MEGASTROKE	LAS	TRANS	MR Egger	30	0.0732032	0.438265	0.868547
Myeloid white cell	BASO#	MEGASTROKE	LAS	TRANS	Weighted median	30	-0.266233	0.189777	0.160654
Myeloid white cell	BASO#	MEGASTROKE	LAS	TRANS	Inverse variance weighted	30	0.00676126	0.185083	0.970859
Myeloid white cell	BASO#	MEGASTROKE	LAS	TRANS	Simple mode	30	-0.407416	0.339995	0.240501
Myeloid white cell	BASO#	MEGASTROKE	LAS	TRANS	Weighted mode	30	-0.351128	0.306997	0.26208
Myeloid white cell	BASO#	MEGASTROKE	SVS	EUR	MR Egger	32	0.0270973	0.403209	0.946865
Myeloid white cell	BASO#	MEGASTROKE	SVS	EUR	Weighted median	32	-0.194864	0.187015	0.297426
Myeloid white cell	BASO#	MEGASTROKE	SVS	EUR	Inverse variance weighted	32	0.150477	0.170883	0.378543
Myeloid white cell	BASO#	MEGASTROKE	SVS	EUR	Simple mode	32	-0.255844	0.33425	0.449806
Myeloid white cell	BASO#	MEGASTROKE	SVS	EUR	Weighted mode	32	-0.192096	0.229192	0.408365
Myeloid white cell	BASO#	MEGASTROKE	SVS	TRANS	MR Egger	30	0.146365	0.31675	0.647592
Myeloid white cell	BASO#	MEGASTROKE	SVS	TRANS	Weighted median	30	-0.016268	0.140951	0.908115
Myeloid white cell	BASO#	MEGASTROKE	SVS	TRANS	Inverse variance weighted	30	0.0682406	0.136269	0.616527
Myeloid white cell	BASO#	MEGASTROKE	SVS	TRANS	Simple mode	30	0.0405423	0.222235	0.856515
Myeloid white cell	BASO#	MEGASTROKE	SVS	TRANS	Weighted mode	30	0.0090342	0.145485	0.950911
Myeloid white cell	BASO#	MEGASTROKE	CES	EUR	MR Egger	32	-0.270318	0.261553	0.309625
Myeloid white cell	BASO#	MEGASTROKE	CES	EUR	Weighted median	32	-0.154054	0.154915	0.320006
Myeloid white cell	BASO#	MEGASTROKE	CES	EUR	Inverse variance weighted	32	-0.0802408	0.113396	0.479182
Myeloid white cell	BASO#	MEGASTROKE	CES	EUR	Simple mode	32	-0.156925	0.23858	0.515555
Myeloid white cell	BASO#	MEGASTROKE	CES	EUR	Weighted mode	32	-0.186997	0.183745	0.316701
Myeloid white cell	BASO#	MEGASTROKE	CES	TRANS	MR Egger	30	-0.351397	0.23838	0.151608
Myeloid white cell	BASO#	MEGASTROKE	CES	TRANS	Weighted median	30	-0.175931	0.14054	0.210635
Myeloid white cell	BASO#	MEGASTROKE	CES	TRANS	Inverse variance weighted	30	-0.153056	0.101822	0.132795
Myeloid white cell	BASO#	MEGASTROKE	CES	TRANS	Simple mode	30	-0.172026	0.222825	0.446346
Myeloid white cell	BASO#	MEGASTROKE	CES	TRANS	Weighted mode	30	-0.209925	0.158998	0.197062
Compound white cell	BASO%	MEGASTROKE	AS	EUR	MR Egger	29	-0.039256	0.107192	0.717053
Compound white cell	BASO%	MEGASTROKE	AS	EUR	Weighted median	29	-0.0530981	0.0722316	0.462273
Compound white cell	BASO%	MEGASTROKE	AS	EUR	Inverse variance weighted	29	-0.00185305	0.0526138	0.971904
Compound white cell	BASO%	MEGASTROKE	AS	EUR	Simple mode	29	-0.0545478	0.125383	0.666861
Compound white cell	BASO%	MEGASTROKE	AS	EUR	Weighted mode	29	-0.022666	0.0788658	0.775923
Compound white cell	BASO%	MEGASTROKE	AS	TRANS	MR Egger	28	-0.0713281	0.0989655	0.477503
Compound white cell	BASO%	MEGASTROKE	AS	TRANS	Weighted median	28	-0.0700608	0.0633173	0.268509
Compound white cell	BASO%	MEGASTROKE	AS	TRANS	Inverse variance weighted	28	-0.00677954	0.0492437	0.890499
Compound white cell	BASO%	MEGASTROKE	AS	TRANS	Simple mode	28	-0.0796837	0.111584	0.481286
Compound white cell	BASO%	MEGASTROKE	AS	TRANS	Weighted mode	28	-0.0750339	0.0733321	0.315291
Compound white cell	BASO%	MEGASTROKE	AIS	EUR	MR Egger	29	-0.00655554	0.107649	0.951889
Compound white cell	BASO%	MEGASTROKE	AIS	EUR	Weighted median	29	-0.0140639	0.0766716	0.85446
Compound white cell	BASO%	MEGASTROKE	AIS	EUR	Inverse variance weighted	29	0.00531136	0.0535678	0.921018
Compound white cell	BASO%	MEGASTROKE	AIS	EUR	Simple mode	29	-0.156775	0.131462	0.243054
Compound white cell	BASO%	MEGASTROKE	AIS	EUR	Weighted mode	29	-0.0262561	0.0863578	0.763347
Compound white cell	BASO%	MEGASTROKE	AIS	TRANS	MR Egger	28	-0.0640318	0.0977919	0.518363
Compound white cell	BASO%	MEGASTROKE	AIS	TRANS	Weighted median	28	-0.0599982	0.0659003	0.362591
Compound white cell	BASO%	MEGASTROKE	AIS	TRANS	Inverse variance weighted	28	-0.0076445	0.0486318	0.875094
Compound white cell	BASO%	MEGASTROKE	AIS	TRANS	Simple mode	28	-0.0161578	0.123879	0.897192
Compound white cell	BASO%	MEGASTROKE	AIS	TRANS	Weighted mode	28	-0.0615024	0.0721266	0.401327
Compound white cell	BASO%	MEGASTROKE	LAS	EUR	MR Egger	29	0.474221	0.341645	0.176469
Compound white cell	BASO%	MEGASTROKE	LAS	EUR	Weighted median	29	0.0229281	0.214044	0.914695
Compound white cell	BASO%	MEGASTROKE	LAS	EUR	Inverse variance weighted	29	0.0337024	0.172031	0.844681
Compound white cell	BASO%	MEGASTROKE	LAS	EUR	Simple mode	29	0.0408046	0.418651	0.92305
Compound white cell	BASO%	MEGASTROKE	LAS	EUR	Weighted mode	29	0.196842	0.298248	0.51465
Compound white cell	BASO%	MEGASTROKE	LAS	TRANS	MR Egger	28	0.312234	0.279077	0.273452
Compound white cell	BASO%	MEGASTROKE	LAS	TRANS	Weighted median	28	0.277814	0.169456	0.101121
Compound white cell	BASO%	MEGASTROKE	LAS	TRANS	Inverse variance weighted	28	0.0468683	0.141837	0.74107
Compound white cell	BASO%	MEGASTROKE	LAS	TRANS	Simple mode	28	-0.156145	0.36037	0.668245
Compound white cell	BASO%	MEGASTROKE	LAS	TRANS	Weighted mode	28	0.211084	0.182275	0.256984
Compound white cell	BASO%	MEGASTROKE	SVS	EUR	MR Egger	29	-0.0517378	0.296661	0.862852
Compound white cell	BASO%	MEGASTROKE	SVS	EUR	Weighted median	29	-0.116107	0.18793	0.536696
Compound white cell	BASO%	MEGASTROKE	SVS	EUR	Inverse variance weighted	29	0.120532	0.145828	0.4085
Compound white cell	BASO%	MEGASTROKE	SVS	EUR	Simple mode	29	-0.367392	0.376507	0.337524
Compound white cell	BASO%	MEGASTROKE	SVS	EUR	Weighted mode	29	-0.164424	0.218599	0.458224
Compound white cell	BASO%	MEGASTROKE	SVS	TRANS	MR Egger	28	0.0212172	0.239508	0.930089
Compound white cell	BASO%	MEGASTROKE	SVS	TRANS	Weighted median	28	-0.0237155	0.134379	0.859915
Compound white cell	BASO%	MEGASTROKE	SVS	TRANS	Inverse variance weighted	28	0.125051	0.121615	0.30383
Compound white cell	BASO%	MEGASTROKE	SVS	TRANS	Simple mode	28	-0.0376727	0.260611	0.886136
Compound white cell	BASO%	MEGASTROKE	SVS	TRANS	Weighted mode	28	-0.0376727	0.135769	0.783527
Compound white cell	BASO%	MEGASTROKE	CES	EUR	MR Egger	29	-0.019134	0.204011	0.925969
Compound white cell	BASO%	MEGASTROKE	CES	EUR	Weighted median	29	-0.141236	0.14695	0.336495
Compound white cell	BASO%	MEGASTROKE	CES	EUR	Inverse variance weighted	29	-0.12784	0.102503	0.212332
Compound white cell	BASO%	MEGASTROKE	CES	EUR	Simple mode	29	-0.143644	0.251382	0.572275
Compound white cell	BASO%	MEGASTROKE	CES	EUR	Weighted mode	29	-0.151371	0.161067	0.355358
Compound white cell	BASO%	MEGASTROKE	CES	TRANS	MR Egger	28	-0.120887	0.185479	0.520277
Compound white cell	BASO%	MEGASTROKE	CES	TRANS	Weighted median	28	-0.14521	0.142771	0.309113
Compound white cell	BASO%	MEGASTROKE	CES	TRANS	Inverse variance weighted	28	-0.156475	0.0932891	0.0934813
Compound white cell	BASO%	MEGASTROKE	CES	TRANS	Simple mode	28	-0.154306	0.250456	0.542987
Compound white cell	BASO%	MEGASTROKE	CES	TRANS	Weighted mode	28	-0.154306	0.151933	0.318825
Myeloid white cell	BASO%GRAN	MEGASTROKE	AS	EUR	MR Egger	28	-0.0385323	0.10996	0.728845
Myeloid white cell	BASO%GRAN	MEGASTROKE	AS	EUR	Weighted median	28	-0.0530444	0.0744435	0.476127
Myeloid white cell	BASO%GRAN	MEGASTROKE	AS	EUR	Inverse variance weighted	28	-0.00623945	0.055144	0.909913
Myeloid white cell	BASO%GRAN	MEGASTROKE	AS	EUR	Simple mode	28	-0.0418542	0.124889	0.740116
Myeloid white cell	BASO%GRAN	MEGASTROKE	AS	EUR	Weighted mode	28	-0.0257993	0.0776954	0.742411
Myeloid white cell	BASO%GRAN	MEGASTROKE	AS	TRANS	MR Egger	26	-0.0729127	0.101812	0.480811
Myeloid white cell	BASO%GRAN	MEGASTROKE	AS	TRANS	Weighted median	26	-0.062997	0.0621091	0.310442
Myeloid white cell	BASO%GRAN	MEGASTROKE	AS	TRANS	Inverse variance weighted	26	0.000572399	0.0519482	0.991209
Myeloid white cell	BASO%GRAN	MEGASTROKE	AS	TRANS	Simple mode	26	-0.00441322	0.129606	0.973107
Myeloid white cell	BASO%GRAN	MEGASTROKE	AS	TRANS	Weighted mode	26	-0.054324	0.0686672	0.436316
Myeloid white cell	BASO%GRAN	MEGASTROKE	AIS	EUR	MR Egger	28	-0.0129927	0.115044	0.910948
Myeloid white cell	BASO%GRAN	MEGASTROKE	AIS	EUR	Weighted median	28	-0.0171826	0.0763292	0.821893
Myeloid white cell	BASO%GRAN	MEGASTROKE	AIS	EUR	Inverse variance weighted	28	-0.00468986	0.0574896	0.934983
Myeloid white cell	BASO%GRAN	MEGASTROKE	AIS	EUR	Simple mode	28	-0.0631392	0.129467	0.629708
Myeloid white cell	BASO%GRAN	MEGASTROKE	AIS	EUR	Weighted mode	28	-0.0172779	0.082931	0.836527
Myeloid white cell	BASO%GRAN	MEGASTROKE	AIS	TRANS	MR Egger	27	-0.0631758	0.10109	0.537668
Myeloid white cell	BASO%GRAN	MEGASTROKE	AIS	TRANS	Weighted median	27	-0.0577617	0.065973	0.381282
Myeloid white cell	BASO%GRAN	MEGASTROKE	AIS	TRANS	Inverse variance weighted	27	-0.00510877	0.0514833	0.920954
Myeloid white cell	BASO%GRAN	MEGASTROKE	AIS	TRANS	Simple mode	27	-0.0121645	0.126755	0.924281
Myeloid white cell	BASO%GRAN	MEGASTROKE	AIS	TRANS	Weighted mode	27	-0.0403739	0.0690093	0.563558
Myeloid white cell	BASO%GRAN	MEGASTROKE	LAS	EUR	MR Egger	28	0.490476	0.311637	0.127608
Myeloid white cell	BASO%GRAN	MEGASTROKE	LAS	EUR	Weighted median	28	0.0649766	0.208864	0.755728
Myeloid white cell	BASO%GRAN	MEGASTROKE	LAS	EUR	Inverse variance weighted	28	0.167142	0.158858	0.29273
Myeloid white cell	BASO%GRAN	MEGASTROKE	LAS	EUR	Simple mode	28	-0.0794055	0.426227	0.853603
Myeloid white cell	BASO%GRAN	MEGASTROKE	LAS	EUR	Weighted mode	28	0.143928	0.329087	0.665333
Myeloid white cell	BASO%GRAN	MEGASTROKE	LAS	TRANS	MR Egger	27	0.272595	0.262029	0.308147
Myeloid white cell	BASO%GRAN	MEGASTROKE	LAS	TRANS	Weighted median	27	0.427041	0.172983	0.0135611
Myeloid white cell	BASO%GRAN	MEGASTROKE	LAS	TRANS	Inverse variance weighted	27	0.16405	0.133908	0.220539
Myeloid white cell	BASO%GRAN	MEGASTROKE	LAS	TRANS	Simple mode	27	-0.251306	0.376672	0.51054
Myeloid white cell	BASO%GRAN	MEGASTROKE	LAS	TRANS	Weighted mode	27	0.378252	0.192813	0.0605806
Myeloid white cell	BASO%GRAN	MEGASTROKE	SVS	EUR	MR Egger	28	-0.0397215	0.284802	0.890153
Myeloid white cell	BASO%GRAN	MEGASTROKE	SVS	EUR	Weighted median	28	-0.133644	0.180167	0.458222
Myeloid white cell	BASO%GRAN	MEGASTROKE	SVS	EUR	Inverse variance weighted	28	0.15913	0.14373	0.268231
Myeloid white cell	BASO%GRAN	MEGASTROKE	SVS	EUR	Simple mode	28	-0.248735	0.359353	0.494737
Myeloid white cell	BASO%GRAN	MEGASTROKE	SVS	EUR	Weighted mode	28	-0.160312	0.195087	0.418418
Myeloid white cell	BASO%GRAN	MEGASTROKE	SVS	TRANS	MR Egger	27	0.0414687	0.232491	0.859872
Myeloid white cell	BASO%GRAN	MEGASTROKE	SVS	TRANS	Weighted median	27	0.0084846	0.130686	0.948235
Myeloid white cell	BASO%GRAN	MEGASTROKE	SVS	TRANS	Inverse variance weighted	27	0.163095	0.120899	0.177329
Myeloid white cell	BASO%GRAN	MEGASTROKE	SVS	TRANS	Simple mode	27	0.17171	0.310206	0.584626
Myeloid white cell	BASO%GRAN	MEGASTROKE	SVS	TRANS	Weighted mode	27	0.0121745	0.133352	0.927957
Myeloid white cell	BASO%GRAN	MEGASTROKE	CES	EUR	MR Egger	28	-0.0733338	0.19954	0.716211
Myeloid white cell	BASO%GRAN	MEGASTROKE	CES	EUR	Weighted median	28	-0.160187	0.149193	0.282963
Myeloid white cell	BASO%GRAN	MEGASTROKE	CES	EUR	Inverse variance weighted	28	-0.129654	0.102657	0.206595
Myeloid white cell	BASO%GRAN	MEGASTROKE	CES	EUR	Simple mode	28	-0.216901	0.225677	0.345026
Myeloid white cell	BASO%GRAN	MEGASTROKE	CES	EUR	Weighted mode	28	-0.176352	0.155363	0.266311
Myeloid white cell	BASO%GRAN	MEGASTROKE	CES	TRANS	MR Egger	27	-0.167066	0.180447	0.363378
Myeloid white cell	BASO%GRAN	MEGASTROKE	CES	TRANS	Weighted median	27	-0.143828	0.14001	0.304293
Myeloid white cell	BASO%GRAN	MEGASTROKE	CES	TRANS	Inverse variance weighted	27	-0.154156	0.0931467	0.0979294
Myeloid white cell	BASO%GRAN	MEGASTROKE	CES	TRANS	Simple mode	27	-0.136698	0.210442	0.521664
Myeloid white cell	BASO%GRAN	MEGASTROKE	CES	TRANS	Weighted mode	27	-0.157238	0.134215	0.252006
Myeloid white cell	EO#	MEGASTROKE	AS	EUR	MR Egger	87	0.13072	0.086351	0.133781
Myeloid white cell	EO#	MEGASTROKE	AS	EUR	Weighted median	87	0.0244652	0.0441151	0.579184
Myeloid white cell	EO#	MEGASTROKE	AS	EUR	Inverse variance weighted	87	0.0641565	0.0359845	0.0746039
Myeloid white cell	EO#	MEGASTROKE	AS	EUR	Simple mode	87	-0.0184232	0.0914328	0.840788
Myeloid white cell	EO#	MEGASTROKE	AS	EUR	Weighted mode	87	-0.000917883	0.0698513	0.989546
Myeloid white cell	EO#	MEGASTROKE	AS	TRANS	MR Egger	83	0.0819595	0.0850094	0.337854
Myeloid white cell	EO#	MEGASTROKE	AS	TRANS	Weighted median	83	0.00616335	0.0377658	0.870362
Myeloid white cell	EO#	MEGASTROKE	AS	TRANS	Inverse variance weighted	83	0.0373514	0.0348358	0.283624
Myeloid white cell	EO#	MEGASTROKE	AS	TRANS	Simple mode	83	0.0394785	0.0840987	0.640007
Myeloid white cell	EO#	MEGASTROKE	AS	TRANS	Weighted mode	83	0.0156935	0.0716333	0.827132
Myeloid white cell	EO#	MEGASTROKE	AIS	EUR	MR Egger	87	0.156774	0.0936167	0.0976806
Myeloid white cell	EO#	MEGASTROKE	AIS	EUR	Weighted median	87	0.021831	0.0452781	0.629697
Myeloid white cell	EO#	MEGASTROKE	AIS	EUR	Inverse variance weighted	87	0.0752136	0.0389352	0.0533887
Myeloid white cell	EO#	MEGASTROKE	AIS	EUR	Simple mode	87	-0.0144476	0.0957409	0.880406
Myeloid white cell	EO#	MEGASTROKE	AIS	EUR	Weighted mode	87	-0.0225022	0.0643372	0.727379
Myeloid white cell	EO#	MEGASTROKE	AIS	TRANS	MR Egger	82	0.0840639	0.0904075	0.355255
Myeloid white cell	EO#	MEGASTROKE	AIS	TRANS	Weighted median	82	0.0160995	0.0411765	0.695807
Myeloid white cell	EO#	MEGASTROKE	AIS	TRANS	Inverse variance weighted	82	0.0428989	0.037078	0.247276
Myeloid white cell	EO#	MEGASTROKE	AIS	TRANS	Simple mode	82	0.0335546	0.0829293	0.686826
Myeloid white cell	EO#	MEGASTROKE	AIS	TRANS	Weighted mode	82	0.00322014	0.0627696	0.959212
Myeloid white cell	EO#	MEGASTROKE	LAS	EUR	MR Egger	87	0.413535	0.194002	0.0359264
Myeloid white cell	EO#	MEGASTROKE	LAS	EUR	Weighted median	87	0.252878	0.117974	0.0320722
Myeloid white cell	EO#	MEGASTROKE	LAS	EUR	Inverse variance weighted	87	0.255794	0.0799012	0.00136774
Myeloid white cell	EO#	MEGASTROKE	LAS	EUR	Simple mode	87	0.204475	0.268484	0.448387
Myeloid white cell	EO#	MEGASTROKE	LAS	EUR	Weighted mode	87	0.248322	0.221728	0.265859
Myeloid white cell	EO#	MEGASTROKE	LAS	TRANS	MR Egger	82	0.277352	0.1787	0.124596
Myeloid white cell	EO#	MEGASTROKE	LAS	TRANS	Weighted median	82	0.220612	0.103791	0.0335419
Myeloid white cell	EO#	MEGASTROKE	LAS	TRANS	Inverse variance weighted	82	0.199535	0.0724096	0.00585777
Myeloid white cell	EO#	MEGASTROKE	LAS	TRANS	Simple mode	82	0.332189	0.220557	0.135922
Myeloid white cell	EO#	MEGASTROKE	LAS	TRANS	Weighted mode	82	0.355628	0.186013	0.0594322
Myeloid white cell	EO#	MEGASTROKE	SVS	EUR	MR Egger	87	0.30849	0.172598	0.0774477
Myeloid white cell	EO#	MEGASTROKE	SVS	EUR	Weighted median	87	0.0161453	0.099887	0.871593
Myeloid white cell	EO#	MEGASTROKE	SVS	EUR	Inverse variance weighted	87	0.00733687	0.0726533	0.919563
Myeloid white cell	EO#	MEGASTROKE	SVS	EUR	Simple mode	87	-0.0825789	0.224521	0.713926
Myeloid white cell	EO#	MEGASTROKE	SVS	EUR	Weighted mode	87	-0.0581052	0.192199	0.76314
Myeloid white cell	EO#	MEGASTROKE	SVS	TRANS	MR Egger	81	0.107434	0.130328	0.412228
Myeloid white cell	EO#	MEGASTROKE	SVS	TRANS	Weighted median	81	-0.0649555	0.0790083	0.410999
Myeloid white cell	EO#	MEGASTROKE	SVS	TRANS	Inverse variance weighted	81	0.00427363	0.0530716	0.935819
Myeloid white cell	EO#	MEGASTROKE	SVS	TRANS	Simple mode	81	-0.0453689	0.152184	0.766385
Myeloid white cell	EO#	MEGASTROKE	SVS	TRANS	Weighted mode	81	-0.0805572	0.111603	0.472511
Myeloid white cell	EO#	MEGASTROKE	CES	EUR	MR Egger	87	-0.0530168	0.147885	0.720858
Myeloid white cell	EO#	MEGASTROKE	CES	EUR	Weighted median	87	0.204813	0.0855579	0.0166726
Myeloid white cell	EO#	MEGASTROKE	CES	EUR	Inverse variance weighted	87	0.133796	0.0607264	0.0275766
Myeloid white cell	EO#	MEGASTROKE	CES	EUR	Simple mode	87	0.21874	0.175819	0.216835
Myeloid white cell	EO#	MEGASTROKE	CES	EUR	Weighted mode	87	0.272877	0.13812	0.0514014
Myeloid white cell	EO#	MEGASTROKE	CES	TRANS	MR Egger	83	0.0447564	0.164484	0.786236
Myeloid white cell	EO#	MEGASTROKE	CES	TRANS	Weighted median	83	0.172574	0.0848925	0.042068
Myeloid white cell	EO#	MEGASTROKE	CES	TRANS	Inverse variance weighted	83	0.110334	0.0619153	0.0747467
Myeloid white cell	EO#	MEGASTROKE	CES	TRANS	Simple mode	83	0.128652	0.160776	0.425911
Myeloid white cell	EO#	MEGASTROKE	CES	TRANS	Weighted mode	83	0.20045	0.130178	0.127457
Compound white cell	EO%	MEGASTROKE	AS	EUR	MR Egger	79	0.123419	0.0852033	0.151532
Compound white cell	EO%	MEGASTROKE	AS	EUR	Weighted median	79	-0.00081692	0.0457402	0.985751
Compound white cell	EO%	MEGASTROKE	AS	EUR	Inverse variance weighted	79	0.0534686	0.036135	0.138956
Compound white cell	EO%	MEGASTROKE	AS	EUR	Simple mode	79	-0.094619	0.10466	0.368746
Compound white cell	EO%	MEGASTROKE	AS	EUR	Weighted mode	79	-0.00634357	0.0700527	0.928079
Compound white cell	EO%	MEGASTROKE	AS	TRANS	MR Egger	77	0.0649796	0.0802802	0.42084
Compound white cell	EO%	MEGASTROKE	AS	TRANS	Weighted median	77	0.00365368	0.0395057	0.926313
Compound white cell	EO%	MEGASTROKE	AS	TRANS	Inverse variance weighted	77	0.02691	0.0340295	0.42907
Compound white cell	EO%	MEGASTROKE	AS	TRANS	Simple mode	77	0.0242768	0.0936259	0.796108
Compound white cell	EO%	MEGASTROKE	AS	TRANS	Weighted mode	77	-0.0223029	0.0676597	0.742584
Compound white cell	EO%	MEGASTROKE	AIS	EUR	MR Egger	79	0.16865	0.0926504	0.0726012
Compound white cell	EO%	MEGASTROKE	AIS	EUR	Weighted median	79	0.020776	0.048628	0.669202
Compound white cell	EO%	MEGASTROKE	AIS	EUR	Inverse variance weighted	79	0.0578903	0.0393806	0.141556
Compound white cell	EO%	MEGASTROKE	AIS	EUR	Simple mode	79	-0.0532605	0.10262	0.605226
Compound white cell	EO%	MEGASTROKE	AIS	EUR	Weighted mode	79	-0.018896	0.0734896	0.79776
Compound white cell	EO%	MEGASTROKE	AIS	TRANS	MR Egger	77	0.0763875	0.0851216	0.372381
Compound white cell	EO%	MEGASTROKE	AIS	TRANS	Weighted median	77	0.00782517	0.0441232	0.859235
Compound white cell	EO%	MEGASTROKE	AIS	TRANS	Inverse variance weighted	77	0.0247474	0.0361043	0.493064
Compound white cell	EO%	MEGASTROKE	AIS	TRANS	Simple mode	77	0.0405248	0.0946581	0.669777
Compound white cell	EO%	MEGASTROKE	AIS	TRANS	Weighted mode	77	-0.0306792	0.0653919	0.640299
Compound white cell	EO%	MEGASTROKE	LAS	EUR	MR Egger	79	0.537966	0.202407	0.00955927
Compound white cell	EO%	MEGASTROKE	LAS	EUR	Weighted median	79	0.262446	0.127252	0.0391677
Compound white cell	EO%	MEGASTROKE	LAS	EUR	Inverse variance weighted	79	0.274588	0.0852905	0.00128442
Compound white cell	EO%	MEGASTROKE	LAS	EUR	Simple mode	79	0.30643	0.310126	0.326167
Compound white cell	EO%	MEGASTROKE	LAS	EUR	Weighted mode	79	0.437293	0.241739	0.0743128
Compound white cell	EO%	MEGASTROKE	LAS	TRANS	MR Egger	76	0.365313	0.163771	0.0287359
Compound white cell	EO%	MEGASTROKE	LAS	TRANS	Weighted median	76	0.275827	0.105742	0.00909407
Compound white cell	EO%	MEGASTROKE	LAS	TRANS	Inverse variance weighted	76	0.214785	0.069721	0.00206562
Compound white cell	EO%	MEGASTROKE	LAS	TRANS	Simple mode	76	0.407577	0.241655	0.0958353
Compound white cell	EO%	MEGASTROKE	LAS	TRANS	Weighted mode	76	0.333891	0.158375	0.0383517
Compound white cell	EO%	MEGASTROKE	SVS	EUR	MR Egger	79	0.149743	0.18132	0.411443
Compound white cell	EO%	MEGASTROKE	SVS	EUR	Weighted median	79	0.0638818	0.106708	0.549399
Compound white cell	EO%	MEGASTROKE	SVS	EUR	Inverse variance weighted	79	0.0182807	0.0763239	0.810706
Compound white cell	EO%	MEGASTROKE	SVS	EUR	Simple mode	79	0.360931	0.236684	0.131317
Compound white cell	EO%	MEGASTROKE	SVS	EUR	Weighted mode	79	0.0202605	0.177439	0.909386
Compound white cell	EO%	MEGASTROKE	SVS	TRANS	MR Egger	75	0.063546	0.13577	0.641148
Compound white cell	EO%	MEGASTROKE	SVS	TRANS	Weighted median	75	-0.0668249	0.0928588	0.471747
Compound white cell	EO%	MEGASTROKE	SVS	TRANS	Inverse variance weighted	75	-0.00482267	0.0586674	0.934485
Compound white cell	EO%	MEGASTROKE	SVS	TRANS	Simple mode	75	-0.0267931	0.155664	0.863812
Compound white cell	EO%	MEGASTROKE	SVS	TRANS	Weighted mode	75	-0.0506923	0.0993921	0.611553
Compound white cell	EO%	MEGASTROKE	CES	EUR	MR Egger	79	-0.00219606	0.149945	0.988353
Compound white cell	EO%	MEGASTROKE	CES	EUR	Weighted median	79	0.197769	0.09028	0.0284794
Compound white cell	EO%	MEGASTROKE	CES	EUR	Inverse variance weighted	79	0.0846921	0.0616161	0.169283
Compound white cell	EO%	MEGASTROKE	CES	EUR	Simple mode	79	0.267842	0.199694	0.183727
Compound white cell	EO%	MEGASTROKE	CES	EUR	Weighted mode	79	0.257384	0.152525	0.095505
Compound white cell	EO%	MEGASTROKE	CES	TRANS	MR Egger	76	0.102108	0.167522	0.544049
Compound white cell	EO%	MEGASTROKE	CES	TRANS	Weighted median	76	0.147303	0.0894015	0.0994233
Compound white cell	EO%	MEGASTROKE	CES	TRANS	Inverse variance weighted	76	0.0864482	0.0619755	0.163053
Compound white cell	EO%	MEGASTROKE	CES	TRANS	Simple mode	76	0.180727	0.17964	0.317626
Compound white cell	EO%	MEGASTROKE	CES	TRANS	Weighted mode	76	0.172108	0.152947	0.264061
Myeloid white cell	EO%GRAN	MEGASTROKE	AS	EUR	MR Egger	80	0.103017	0.0875492	0.242903
Myeloid white cell	EO%GRAN	MEGASTROKE	AS	EUR	Weighted median	80	0.00291997	0.0441816	0.947306
Myeloid white cell	EO%GRAN	MEGASTROKE	AS	EUR	Inverse variance weighted	80	0.0524096	0.0363845	0.149743
Myeloid white cell	EO%GRAN	MEGASTROKE	AS	EUR	Simple mode	80	-0.0148418	0.10179	0.884444
Myeloid white cell	EO%GRAN	MEGASTROKE	AS	EUR	Weighted mode	80	0.00199375	0.0694519	0.977171
Myeloid white cell	EO%GRAN	MEGASTROKE	AS	TRANS	MR Egger	77	0.046548	0.0816606	0.570369
Myeloid white cell	EO%GRAN	MEGASTROKE	AS	TRANS	Weighted median	77	0.00755783	0.0412396	0.854589
Myeloid white cell	EO%GRAN	MEGASTROKE	AS	TRANS	Inverse variance weighted	77	0.0296496	0.0340834	0.384347
Myeloid white cell	EO%GRAN	MEGASTROKE	AS	TRANS	Simple mode	77	0.0617147	0.090424	0.496996
Myeloid white cell	EO%GRAN	MEGASTROKE	AS	TRANS	Weighted mode	77	0.0219522	0.0683635	0.749009
Myeloid white cell	EO%GRAN	MEGASTROKE	AIS	EUR	MR Egger	80	0.129077	0.0962165	0.183643
Myeloid white cell	EO%GRAN	MEGASTROKE	AIS	EUR	Weighted median	80	-0.00422857	0.0493929	0.931776
Myeloid white cell	EO%GRAN	MEGASTROKE	AIS	EUR	Inverse variance weighted	80	0.0552663	0.0398969	0.165983
Myeloid white cell	EO%GRAN	MEGASTROKE	AIS	EUR	Simple mode	80	-0.0201437	0.100943	0.84234
Myeloid white cell	EO%GRAN	MEGASTROKE	AIS	EUR	Weighted mode	80	-0.0150042	0.074073	0.84
Myeloid white cell	EO%GRAN	MEGASTROKE	AIS	TRANS	MR Egger	77	0.0453322	0.0869561	0.603678
Myeloid white cell	EO%GRAN	MEGASTROKE	AIS	TRANS	Weighted median	77	0.0235915	0.0426146	0.579852
Myeloid white cell	EO%GRAN	MEGASTROKE	AIS	TRANS	Inverse variance weighted	77	0.0268745	0.0362924	0.458997
Myeloid white cell	EO%GRAN	MEGASTROKE	AIS	TRANS	Simple mode	77	0.0708003	0.0914725	0.441328
Myeloid white cell	EO%GRAN	MEGASTROKE	AIS	TRANS	Weighted mode	77	0.0197064	0.0605228	0.745619
Myeloid white cell	EO%GRAN	MEGASTROKE	LAS	EUR	MR Egger	80	0.478689	0.217411	0.030637
Myeloid white cell	EO%GRAN	MEGASTROKE	LAS	EUR	Weighted median	80	0.25216	0.13352	0.058951
Myeloid white cell	EO%GRAN	MEGASTROKE	LAS	EUR	Inverse variance weighted	80	0.243213	0.0894496	0.00654813
Myeloid white cell	EO%GRAN	MEGASTROKE	LAS	EUR	Simple mode	80	-0.0365144	0.312708	0.90734
Myeloid white cell	EO%GRAN	MEGASTROKE	LAS	EUR	Weighted mode	80	0.519443	0.231009	0.0273247
Myeloid white cell	EO%GRAN	MEGASTROKE	LAS	TRANS	MR Egger	76	0.280981	0.174719	0.112054
Myeloid white cell	EO%GRAN	MEGASTROKE	LAS	TRANS	Weighted median	76	0.212079	0.107864	0.0492798
Myeloid white cell	EO%GRAN	MEGASTROKE	LAS	TRANS	Inverse variance weighted	76	0.179021	0.0730362	0.0142408
Myeloid white cell	EO%GRAN	MEGASTROKE	LAS	TRANS	Simple mode	76	0.363815	0.242213	0.137284
Myeloid white cell	EO%GRAN	MEGASTROKE	LAS	TRANS	Weighted mode	76	0.283694	0.167315	0.0941152
Myeloid white cell	EO%GRAN	MEGASTROKE	SVS	EUR	MR Egger	80	0.162009	0.188317	0.392261
Myeloid white cell	EO%GRAN	MEGASTROKE	SVS	EUR	Weighted median	80	-0.0704802	0.110624	0.524051
Myeloid white cell	EO%GRAN	MEGASTROKE	SVS	EUR	Inverse variance weighted	80	-0.00712645	0.077875	0.927086
Myeloid white cell	EO%GRAN	MEGASTROKE	SVS	EUR	Simple mode	80	-0.138868	0.241139	0.566329
Myeloid white cell	EO%GRAN	MEGASTROKE	SVS	EUR	Weighted mode	80	-0.0641897	0.175929	0.71619
Myeloid white cell	EO%GRAN	MEGASTROKE	SVS	TRANS	MR Egger	76	0.0597715	0.149539	0.690524
Myeloid white cell	EO%GRAN	MEGASTROKE	SVS	TRANS	Weighted median	76	-0.0743326	0.0927123	0.422694
Myeloid white cell	EO%GRAN	MEGASTROKE	SVS	TRANS	Inverse variance weighted	76	-0.0131187	0.0638867	0.837304
Myeloid white cell	EO%GRAN	MEGASTROKE	SVS	TRANS	Simple mode	76	-0.0231103	0.162378	0.887206
Myeloid white cell	EO%GRAN	MEGASTROKE	SVS	TRANS	Weighted mode	76	-0.0432877	0.100586	0.668171
Myeloid white cell	EO%GRAN	MEGASTROKE	CES	EUR	MR Egger	80	0.0174827	0.151597	0.908485
Myeloid white cell	EO%GRAN	MEGASTROKE	CES	EUR	Weighted median	80	0.169956	0.0935313	0.069202
Myeloid white cell	EO%GRAN	MEGASTROKE	CES	EUR	Inverse variance weighted	80	0.0800754	0.0608491	0.188185
Myeloid white cell	EO%GRAN	MEGASTROKE	CES	EUR	Simple mode	80	0.247444	0.197561	0.214084
Myeloid white cell	EO%GRAN	MEGASTROKE	CES	EUR	Weighted mode	80	0.258227	0.176607	0.147664
Myeloid white cell	EO%GRAN	MEGASTROKE	CES	TRANS	MR Egger	76	0.147727	0.171665	0.392263
Myeloid white cell	EO%GRAN	MEGASTROKE	CES	TRANS	Weighted median	76	0.116391	0.0870821	0.181366
Myeloid white cell	EO%GRAN	MEGASTROKE	CES	TRANS	Inverse variance weighted	76	0.0828887	0.0610021	0.174215
Myeloid white cell	EO%GRAN	MEGASTROKE	CES	TRANS	Simple mode	76	0.154412	0.178726	0.390366
Myeloid white cell	EO%GRAN	MEGASTROKE	CES	TRANS	Weighted mode	76	0.126609	0.147274	0.392703
Myeloid white cell	GRAN#	MEGASTROKE	AS	EUR	MR Egger	67	-0.070799	0.11517	0.540875
Myeloid white cell	GRAN#	MEGASTROKE	AS	EUR	Weighted median	67	-0.00867592	0.0555924	0.875983
Myeloid white cell	GRAN#	MEGASTROKE	AS	EUR	Inverse variance weighted	67	-0.0180119	0.0509544	0.723721
Myeloid white cell	GRAN#	MEGASTROKE	AS	EUR	Simple mode	67	0.0162748	0.0998958	0.871081
Myeloid white cell	GRAN#	MEGASTROKE	AS	EUR	Weighted mode	67	0.00798951	0.0608539	0.895945
Myeloid white cell	GRAN#	MEGASTROKE	AS	TRANS	MR Egger	64	-0.0664806	0.100924	0.512516
Myeloid white cell	GRAN#	MEGASTROKE	AS	TRANS	Weighted median	64	-0.00399205	0.0481753	0.933959
Myeloid white cell	GRAN#	MEGASTROKE	AS	TRANS	Inverse variance weighted	64	-0.0198321	0.044975	0.659244
Myeloid white cell	GRAN#	MEGASTROKE	AS	TRANS	Simple mode	64	0.0060377	0.0866849	0.944692
Myeloid white cell	GRAN#	MEGASTROKE	AS	TRANS	Weighted mode	64	0.0060377	0.0505529	0.905312
Myeloid white cell	GRAN#	MEGASTROKE	AIS	EUR	MR Egger	67	-0.057817	0.133576	0.666565
Myeloid white cell	GRAN#	MEGASTROKE	AIS	EUR	Weighted median	67	0.0223748	0.0606218	0.712062
Myeloid white cell	GRAN#	MEGASTROKE	AIS	EUR	Inverse variance weighted	67	-0.0143113	0.058642	0.807196
Myeloid white cell	GRAN#	MEGASTROKE	AIS	EUR	Simple mode	67	-0.00717832	0.104363	0.945371
Myeloid white cell	GRAN#	MEGASTROKE	AIS	EUR	Weighted mode	67	0.0417345	0.0643004	0.518555
Myeloid white cell	GRAN#	MEGASTROKE	AIS	TRANS	MR Egger	63	-0.0600132	0.115707	0.60587
Myeloid white cell	GRAN#	MEGASTROKE	AIS	TRANS	Weighted median	63	0.0183255	0.051373	0.721306
Myeloid white cell	GRAN#	MEGASTROKE	AIS	TRANS	Inverse variance weighted	63	-0.0181644	0.0509976	0.721705
Myeloid white cell	GRAN#	MEGASTROKE	AIS	TRANS	Simple mode	63	-0.0392083	0.0975432	0.689097
Myeloid white cell	GRAN#	MEGASTROKE	AIS	TRANS	Weighted mode	63	0.0288197	0.0525725	0.58553
Myeloid white cell	GRAN#	MEGASTROKE	LAS	EUR	MR Egger	67	-0.241148	0.258866	0.355014
Myeloid white cell	GRAN#	MEGASTROKE	LAS	EUR	Weighted median	67	-0.194775	0.149569	0.192833
Myeloid white cell	GRAN#	MEGASTROKE	LAS	EUR	Inverse variance weighted	67	-0.203567	0.113819	0.073692
Myeloid white cell	GRAN#	MEGASTROKE	LAS	EUR	Simple mode	67	-0.561713	0.2655	0.0381496
Myeloid white cell	GRAN#	MEGASTROKE	LAS	EUR	Weighted mode	67	-0.187154	0.160732	0.248461
Myeloid white cell	GRAN#	MEGASTROKE	LAS	TRANS	MR Egger	63	-0.275471	0.207733	0.189756
Myeloid white cell	GRAN#	MEGASTROKE	LAS	TRANS	Weighted median	63	-0.195275	0.120839	0.106095
Myeloid white cell	GRAN#	MEGASTROKE	LAS	TRANS	Inverse variance weighted	63	-0.211377	0.0927557	0.0226755
Myeloid white cell	GRAN#	MEGASTROKE	LAS	TRANS	Simple mode	63	-0.591234	0.236554	0.0151034
Myeloid white cell	GRAN#	MEGASTROKE	LAS	TRANS	Weighted mode	63	-0.171769	0.139592	0.223154
Myeloid white cell	GRAN#	MEGASTROKE	SVS	EUR	MR Egger	67	0.245366	0.214481	0.256821
Myeloid white cell	GRAN#	MEGASTROKE	SVS	EUR	Weighted median	67	0.177904	0.134346	0.18543
Myeloid white cell	GRAN#	MEGASTROKE	SVS	EUR	Inverse variance weighted	67	0.170106	0.09486	0.0729368
Myeloid white cell	GRAN#	MEGASTROKE	SVS	EUR	Simple mode	67	0.0117069	0.239844	0.961218
Myeloid white cell	GRAN#	MEGASTROKE	SVS	EUR	Weighted mode	67	0.213348	0.139331	0.130493
Myeloid white cell	GRAN#	MEGASTROKE	SVS	TRANS	MR Egger	64	0.127749	0.15627	0.41678
Myeloid white cell	GRAN#	MEGASTROKE	SVS	TRANS	Weighted median	64	0.14539	0.0990097	0.141984
Myeloid white cell	GRAN#	MEGASTROKE	SVS	TRANS	Inverse variance weighted	64	0.140703	0.0706275	0.0463513
Myeloid white cell	GRAN#	MEGASTROKE	SVS	TRANS	Simple mode	64	0.0885512	0.155931	0.572129
Myeloid white cell	GRAN#	MEGASTROKE	SVS	TRANS	Weighted mode	64	0.169545	0.0930961	0.0733276
Myeloid white cell	GRAN#	MEGASTROKE	CES	EUR	MR Egger	67	-0.335208	0.20007	0.0986488
Myeloid white cell	GRAN#	MEGASTROKE	CES	EUR	Weighted median	67	-0.183931	0.106342	0.0836992
Myeloid white cell	GRAN#	MEGASTROKE	CES	EUR	Inverse variance weighted	67	-0.117406	0.0884356	0.184313
Myeloid white cell	GRAN#	MEGASTROKE	CES	EUR	Simple mode	67	-0.0211814	0.193679	0.913246
Myeloid white cell	GRAN#	MEGASTROKE	CES	EUR	Weighted mode	67	-0.195856	0.123808	0.118447
Myeloid white cell	GRAN#	MEGASTROKE	CES	TRANS	MR Egger	65	-0.251087	0.183101	0.175146
Myeloid white cell	GRAN#	MEGASTROKE	CES	TRANS	Weighted median	65	-0.106856	0.104583	0.306906
Myeloid white cell	GRAN#	MEGASTROKE	CES	TRANS	Inverse variance weighted	65	-0.0838719	0.0809868	0.300378
Myeloid white cell	GRAN#	MEGASTROKE	CES	TRANS	Simple mode	65	-0.0996	0.189499	0.600985
Myeloid white cell	GRAN#	MEGASTROKE	CES	TRANS	Weighted mode	65	-0.0996	0.11061	0.371252
Myeloid white cell	GRAN%MYELOID	MEGASTROKE	AS	EUR	MR Egger	93	-0.00140674	0.0637723	0.982449
Myeloid white cell	GRAN%MYELOID	MEGASTROKE	AS	EUR	Weighted median	93	-0.0127692	0.0384924	0.740091
Myeloid white cell	GRAN%MYELOID	MEGASTROKE	AS	EUR	Inverse variance weighted	93	-0.0225866	0.0311733	0.468728
Myeloid white cell	GRAN%MYELOID	MEGASTROKE	AS	EUR	Simple mode	93	-0.0150279	0.0762015	0.844096
Myeloid white cell	GRAN%MYELOID	MEGASTROKE	AS	EUR	Weighted mode	93	-0.00854543	0.0510723	0.867485
Myeloid white cell	GRAN%MYELOID	MEGASTROKE	AS	TRANS	MR Egger	90	0.0134308	0.0575812	0.81611
Myeloid white cell	GRAN%MYELOID	MEGASTROKE	AS	TRANS	Weighted median	90	-0.00599037	0.0340743	0.860449
Myeloid white cell	GRAN%MYELOID	MEGASTROKE	AS	TRANS	Inverse variance weighted	90	-0.00930172	0.0274537	0.734749
Myeloid white cell	GRAN%MYELOID	MEGASTROKE	AS	TRANS	Simple mode	90	-0.0332939	0.0673691	0.622381
Myeloid white cell	GRAN%MYELOID	MEGASTROKE	AS	TRANS	Weighted mode	90	-0.00970918	0.0424967	0.819806
Myeloid white cell	GRAN%MYELOID	MEGASTROKE	AIS	EUR	MR Egger	93	-0.00286047	0.0671915	0.966136
Myeloid white cell	GRAN%MYELOID	MEGASTROKE	AIS	EUR	Weighted median	93	-0.0110826	0.0428641	0.795982
Myeloid white cell	GRAN%MYELOID	MEGASTROKE	AIS	EUR	Inverse variance weighted	93	-0.0163179	0.032744	0.618238
Myeloid white cell	GRAN%MYELOID	MEGASTROKE	AIS	EUR	Simple mode	93	-0.0443558	0.0884278	0.617144
Myeloid white cell	GRAN%MYELOID	MEGASTROKE	AIS	EUR	Weighted mode	93	-0.00223109	0.0518321	0.965759
Myeloid white cell	GRAN%MYELOID	MEGASTROKE	AIS	TRANS	MR Egger	91	0.0136046	0.060201	0.82173
Myeloid white cell	GRAN%MYELOID	MEGASTROKE	AIS	TRANS	Weighted median	91	0.0033133	0.0367394	0.928141
Myeloid white cell	GRAN%MYELOID	MEGASTROKE	AIS	TRANS	Inverse variance weighted	91	-0.00490958	0.0284552	0.863015
Myeloid white cell	GRAN%MYELOID	MEGASTROKE	AIS	TRANS	Simple mode	91	0.0111875	0.0755384	0.882592
Myeloid white cell	GRAN%MYELOID	MEGASTROKE	AIS	TRANS	Weighted mode	91	0.00482028	0.047399	0.919225
Myeloid white cell	GRAN%MYELOID	MEGASTROKE	LAS	EUR	MR Egger	93	-0.411071	0.160934	0.0123021
Myeloid white cell	GRAN%MYELOID	MEGASTROKE	LAS	EUR	Weighted median	93	-0.170187	0.0984397	0.0838369
Myeloid white cell	GRAN%MYELOID	MEGASTROKE	LAS	EUR	Inverse variance weighted	93	-0.0989328	0.0795197	0.213452
Myeloid white cell	GRAN%MYELOID	MEGASTROKE	LAS	EUR	Simple mode	93	-0.247143	0.194079	0.206079
Myeloid white cell	GRAN%MYELOID	MEGASTROKE	LAS	EUR	Weighted mode	93	-0.213254	0.108618	0.0526278
Myeloid white cell	GRAN%MYELOID	MEGASTROKE	LAS	TRANS	MR Egger	90	-0.273824	0.139272	0.052438
Myeloid white cell	GRAN%MYELOID	MEGASTROKE	LAS	TRANS	Weighted median	90	-0.143899	0.0877462	0.101017
Myeloid white cell	GRAN%MYELOID	MEGASTROKE	LAS	TRANS	Inverse variance weighted	90	-0.0493433	0.0653555	0.450251
Myeloid white cell	GRAN%MYELOID	MEGASTROKE	LAS	TRANS	Simple mode	90	-0.244344	0.163784	0.139271
Myeloid white cell	GRAN%MYELOID	MEGASTROKE	LAS	TRANS	Weighted mode	90	-0.189723	0.100916	0.0633788
Myeloid white cell	GRAN%MYELOID	MEGASTROKE	SVS	EUR	MR Egger	93	0.0800953	0.122733	0.515662
Myeloid white cell	GRAN%MYELOID	MEGASTROKE	SVS	EUR	Weighted median	93	-0.013134	0.0948075	0.889819
Myeloid white cell	GRAN%MYELOID	MEGASTROKE	SVS	EUR	Inverse variance weighted	93	0.0375646	0.0596339	0.528747
Myeloid white cell	GRAN%MYELOID	MEGASTROKE	SVS	EUR	Simple mode	93	0.0195734	0.183578	0.915321
Myeloid white cell	GRAN%MYELOID	MEGASTROKE	SVS	EUR	Weighted mode	93	-0.023503	0.113205	0.835988
Myeloid white cell	GRAN%MYELOID	MEGASTROKE	SVS	TRANS	MR Egger	91	0.0727017	0.10414	0.486923
Myeloid white cell	GRAN%MYELOID	MEGASTROKE	SVS	TRANS	Weighted median	91	0.0233115	0.0709943	0.742642
Myeloid white cell	GRAN%MYELOID	MEGASTROKE	SVS	TRANS	Inverse variance weighted	91	0.0191721	0.0475647	0.686895
Myeloid white cell	GRAN%MYELOID	MEGASTROKE	SVS	TRANS	Simple mode	91	0.105226	0.141701	0.459662
Myeloid white cell	GRAN%MYELOID	MEGASTROKE	SVS	TRANS	Weighted mode	91	0.035876	0.109733	0.744474
Myeloid white cell	GRAN%MYELOID	MEGASTROKE	CES	EUR	MR Egger	93	-0.0654179	0.10291	0.52658
Myeloid white cell	GRAN%MYELOID	MEGASTROKE	CES	EUR	Weighted median	93	-0.10737	0.0827172	0.194273
Myeloid white cell	GRAN%MYELOID	MEGASTROKE	CES	EUR	Inverse variance weighted	93	-0.0518616	0.0499086	0.298743
Myeloid white cell	GRAN%MYELOID	MEGASTROKE	CES	EUR	Simple mode	93	-0.15949	0.171682	0.355327
Myeloid white cell	GRAN%MYELOID	MEGASTROKE	CES	EUR	Weighted mode	93	-0.209716	0.126529	0.100835
Myeloid white cell	GRAN%MYELOID	MEGASTROKE	CES	TRANS	MR Egger	89	-0.07799	0.10336	0.45256
Myeloid white cell	GRAN%MYELOID	MEGASTROKE	CES	TRANS	Weighted median	89	-0.0384538	0.0734741	0.60072
Myeloid white cell	GRAN%MYELOID	MEGASTROKE	CES	TRANS	Inverse variance weighted	89	-0.0256863	0.0490881	0.600786
Myeloid white cell	GRAN%MYELOID	MEGASTROKE	CES	TRANS	Simple mode	89	-0.196583	0.142808	0.172142
Myeloid white cell	GRAN%MYELOID	MEGASTROKE	CES	TRANS	Weighted mode	89	-0.119787	0.0974428	0.222234
Mature red cell	HCT	MEGASTROKE	AS	EUR	MR Egger	53	0.169701	0.115703	0.148598
Mature red cell	HCT	MEGASTROKE	AS	EUR	Weighted median	53	0.0401273	0.0580399	0.48933
Mature red cell	HCT	MEGASTROKE	AS	EUR	Inverse variance weighted	53	0.0465348	0.0520605	0.371397
Mature red cell	HCT	MEGASTROKE	AS	EUR	Simple mode	53	0.0263379	0.123003	0.831289
Mature red cell	HCT	MEGASTROKE	AS	EUR	Weighted mode	53	0.0263379	0.0655037	0.689272
Mature red cell	HCT	MEGASTROKE	AS	TRANS	MR Egger	52	0.171168	0.108551	0.121137
Mature red cell	HCT	MEGASTROKE	AS	TRANS	Weighted median	52	0.0396359	0.0542923	0.465362
Mature red cell	HCT	MEGASTROKE	AS	TRANS	Inverse variance weighted	52	0.0375708	0.0480218	0.433998
Mature red cell	HCT	MEGASTROKE	AS	TRANS	Simple mode	52	-0.0592646	0.105596	0.577093
Mature red cell	HCT	MEGASTROKE	AS	TRANS	Weighted mode	52	0.0197712	0.0760451	0.795916
Mature red cell	HCT	MEGASTROKE	AIS	EUR	MR Egger	53	0.230104	0.126878	0.0756273
Mature red cell	HCT	MEGASTROKE	AIS	EUR	Weighted median	53	0.0134284	0.057786	0.816241
Mature red cell	HCT	MEGASTROKE	AIS	EUR	Inverse variance weighted	53	0.0580457	0.0574031	0.311924
Mature red cell	HCT	MEGASTROKE	AIS	EUR	Simple mode	53	-0.0346919	0.120537	0.774635
Mature red cell	HCT	MEGASTROKE	AIS	EUR	Weighted mode	53	-0.00344021	0.0659686	0.95861
Mature red cell	HCT	MEGASTROKE	AIS	TRANS	MR Egger	52	0.230953	0.118523	0.0569661
Mature red cell	HCT	MEGASTROKE	AIS	TRANS	Weighted median	52	0.0501785	0.0547306	0.359233
Mature red cell	HCT	MEGASTROKE	AIS	TRANS	Inverse variance weighted	52	0.0356716	0.0525873	0.497562
Mature red cell	HCT	MEGASTROKE	AIS	TRANS	Simple mode	52	-0.135538	0.105525	0.204801
Mature red cell	HCT	MEGASTROKE	AIS	TRANS	Weighted mode	52	0.0159175	0.0672432	0.813825
Mature red cell	HCT	MEGASTROKE	LAS	EUR	MR Egger	53	0.375951	0.318501	0.243327
Mature red cell	HCT	MEGASTROKE	LAS	EUR	Weighted median	53	-0.0793218	0.155584	0.610168
Mature red cell	HCT	MEGASTROKE	LAS	EUR	Inverse variance weighted	53	0.0346207	0.142184	0.807624
Mature red cell	HCT	MEGASTROKE	LAS	EUR	Simple mode	53	0.149128	0.368498	0.687364
Mature red cell	HCT	MEGASTROKE	LAS	EUR	Weighted mode	53	-0.060335	0.198159	0.76198
Mature red cell	HCT	MEGASTROKE	LAS	TRANS	MR Egger	52	0.354928	0.273034	0.199582
Mature red cell	HCT	MEGASTROKE	LAS	TRANS	Weighted median	52	0.00775678	0.135355	0.954301
Mature red cell	HCT	MEGASTROKE	LAS	TRANS	Inverse variance weighted	52	0.103359	0.116382	0.374487
Mature red cell	HCT	MEGASTROKE	LAS	TRANS	Simple mode	52	0.0466511	0.285817	0.87099
Mature red cell	HCT	MEGASTROKE	LAS	TRANS	Weighted mode	52	0.00367876	0.181109	0.983873
Mature red cell	HCT	MEGASTROKE	SVS	EUR	MR Egger	53	0.311875	0.216372	0.15559
Mature red cell	HCT	MEGASTROKE	SVS	EUR	Weighted median	53	0.0907219	0.131013	0.488645
Mature red cell	HCT	MEGASTROKE	SVS	EUR	Inverse variance weighted	53	0.147953	0.0962348	0.124192
Mature red cell	HCT	MEGASTROKE	SVS	EUR	Simple mode	53	0.316545	0.259131	0.227383
Mature red cell	HCT	MEGASTROKE	SVS	EUR	Weighted mode	53	0.0303098	0.167172	0.85683
Mature red cell	HCT	MEGASTROKE	SVS	TRANS	MR Egger	53	0.298192	0.198038	0.138304
Mature red cell	HCT	MEGASTROKE	SVS	TRANS	Weighted median	53	0.0468386	0.102684	0.648287
Mature red cell	HCT	MEGASTROKE	SVS	TRANS	Inverse variance weighted	53	0.0714993	0.0833221	0.390833
Mature red cell	HCT	MEGASTROKE	SVS	TRANS	Simple mode	53	0.300331	0.200727	0.140643
Mature red cell	HCT	MEGASTROKE	SVS	TRANS	Weighted mode	53	0.0471467	0.123559	0.704334
Mature red cell	HCT	MEGASTROKE	CES	EUR	MR Egger	53	0.235163	0.211057	0.270409
Mature red cell	HCT	MEGASTROKE	CES	EUR	Weighted median	53	-0.043003	0.115945	0.710717
Mature red cell	HCT	MEGASTROKE	CES	EUR	Inverse variance weighted	53	-0.0347869	0.094611	0.71311
Mature red cell	HCT	MEGASTROKE	CES	EUR	Simple mode	53	-0.217605	0.243419	0.375467
Mature red cell	HCT	MEGASTROKE	CES	EUR	Weighted mode	53	0.0181853	0.176601	0.91838
Mature red cell	HCT	MEGASTROKE	CES	TRANS	MR Egger	53	0.260491	0.20588	0.211531
Mature red cell	HCT	MEGASTROKE	CES	TRANS	Weighted median	53	-0.00519007	0.102944	0.95979
Mature red cell	HCT	MEGASTROKE	CES	TRANS	Inverse variance weighted	53	-0.0536799	0.0909546	0.555068
Mature red cell	HCT	MEGASTROKE	CES	TRANS	Simple mode	53	-0.0961962	0.227114	0.673634
Mature red cell	HCT	MEGASTROKE	CES	TRANS	Weighted mode	53	0.00349207	0.153888	0.981983
Mature red cell	HGB	MEGASTROKE	AS	EUR	MR Egger	62	0.072105	0.0948628	0.450173
Mature red cell	HGB	MEGASTROKE	AS	EUR	Weighted median	62	0.0486793	0.0524679	0.353515
Mature red cell	HGB	MEGASTROKE	AS	EUR	Inverse variance weighted	62	0.0602889	0.047942	0.208559
Mature red cell	HGB	MEGASTROKE	AS	EUR	Simple mode	62	0.0593245	0.0976795	0.545881
Mature red cell	HGB	MEGASTROKE	AS	EUR	Weighted mode	62	0.0440534	0.0565337	0.43885
Mature red cell	HGB	MEGASTROKE	AS	TRANS	MR Egger	60	0.102024	0.0910836	0.267284
Mature red cell	HGB	MEGASTROKE	AS	TRANS	Weighted median	60	0.0366496	0.0496105	0.460061
Mature red cell	HGB	MEGASTROKE	AS	TRANS	Inverse variance weighted	60	0.0572806	0.045047	0.203525
Mature red cell	HGB	MEGASTROKE	AS	TRANS	Simple mode	60	0.0307984	0.0937372	0.743651
Mature red cell	HGB	MEGASTROKE	AS	TRANS	Weighted mode	60	0.0410701	0.0538656	0.448826
Mature red cell	HGB	MEGASTROKE	AIS	EUR	MR Egger	62	0.111138	0.101995	0.280225
Mature red cell	HGB	MEGASTROKE	AIS	EUR	Weighted median	62	0.0267903	0.0552032	0.627461
Mature red cell	HGB	MEGASTROKE	AIS	EUR	Inverse variance weighted	62	0.0638699	0.0515912	0.215716
Mature red cell	HGB	MEGASTROKE	AIS	EUR	Simple mode	62	-0.0349041	0.107975	0.747604
Mature red cell	HGB	MEGASTROKE	AIS	EUR	Weighted mode	62	0.010915	0.0576527	0.850468
Mature red cell	HGB	MEGASTROKE	AIS	TRANS	MR Egger	60	0.1417	0.0976799	0.152262
Mature red cell	HGB	MEGASTROKE	AIS	TRANS	Weighted median	60	0.0490072	0.0483594	0.310871
Mature red cell	HGB	MEGASTROKE	AIS	TRANS	Inverse variance weighted	60	0.0506297	0.0481706	0.293235
Mature red cell	HGB	MEGASTROKE	AIS	TRANS	Simple mode	60	0.0588536	0.0970495	0.546557
Mature red cell	HGB	MEGASTROKE	AIS	TRANS	Weighted mode	60	0.0412681	0.0505351	0.417429
Mature red cell	HGB	MEGASTROKE	LAS	EUR	MR Egger	62	0.133349	0.26365	0.614866
Mature red cell	HGB	MEGASTROKE	LAS	EUR	Weighted median	62	-0.115327	0.160724	0.473035
Mature red cell	HGB	MEGASTROKE	LAS	EUR	Inverse variance weighted	62	0.0539457	0.13221	0.683251
Mature red cell	HGB	MEGASTROKE	LAS	EUR	Simple mode	62	0.225967	0.34596	0.516108
Mature red cell	HGB	MEGASTROKE	LAS	EUR	Weighted mode	62	-0.137169	0.161627	0.39938
Mature red cell	HGB	MEGASTROKE	LAS	TRANS	MR Egger	61	0.132242	0.229834	0.567222
Mature red cell	HGB	MEGASTROKE	LAS	TRANS	Weighted median	61	-0.111031	0.134893	0.410451
Mature red cell	HGB	MEGASTROKE	LAS	TRANS	Inverse variance weighted	61	0.0973523	0.110471	0.378185
Mature red cell	HGB	MEGASTROKE	LAS	TRANS	Simple mode	61	-0.0350851	0.279949	0.900684
Mature red cell	HGB	MEGASTROKE	LAS	TRANS	Weighted mode	61	-0.0641827	0.154193	0.678714
Mature red cell	HGB	MEGASTROKE	SVS	EUR	MR Egger	62	0.0732046	0.196088	0.710223
Mature red cell	HGB	MEGASTROKE	SVS	EUR	Weighted median	62	0.0383341	0.126939	0.762662
Mature red cell	HGB	MEGASTROKE	SVS	EUR	Inverse variance weighted	62	0.149332	0.0994516	0.133211
Mature red cell	HGB	MEGASTROKE	SVS	EUR	Simple mode	62	0.0950364	0.255136	0.710817
Mature red cell	HGB	MEGASTROKE	SVS	EUR	Weighted mode	62	0.0338125	0.146687	0.818469
Mature red cell	HGB	MEGASTROKE	SVS	TRANS	MR Egger	61	0.0685075	0.176735	0.699686
Mature red cell	HGB	MEGASTROKE	SVS	TRANS	Weighted median	61	-0.0348059	0.107704	0.746573
Mature red cell	HGB	MEGASTROKE	SVS	TRANS	Inverse variance weighted	61	0.0647965	0.0836666	0.438658
Mature red cell	HGB	MEGASTROKE	SVS	TRANS	Simple mode	61	0.303384	0.209592	0.152962
Mature red cell	HGB	MEGASTROKE	SVS	TRANS	Weighted mode	61	-0.00093087	0.12065	0.99387
Mature red cell	HGB	MEGASTROKE	CES	EUR	MR Egger	62	0.253394	0.166393	0.133045
Mature red cell	HGB	MEGASTROKE	CES	EUR	Weighted median	62	0.134928	0.114192	0.23737
Mature red cell	HGB	MEGASTROKE	CES	EUR	Inverse variance weighted	62	0.0207414	0.08537	0.808037
Mature red cell	HGB	MEGASTROKE	CES	EUR	Simple mode	62	-0.0570085	0.229978	0.805055
Mature red cell	HGB	MEGASTROKE	CES	EUR	Weighted mode	62	0.136271	0.121693	0.26719
Mature red cell	HGB	MEGASTROKE	CES	TRANS	MR Egger	60	0.228332	0.164471	0.170361
Mature red cell	HGB	MEGASTROKE	CES	TRANS	Weighted median	60	0.0720627	0.107843	0.503993
Mature red cell	HGB	MEGASTROKE	CES	TRANS	Inverse variance weighted	60	0.0150356	0.0821018	0.854693
Mature red cell	HGB	MEGASTROKE	CES	TRANS	Simple mode	60	-0.0602537	0.211138	0.776355
Mature red cell	HGB	MEGASTROKE	CES	TRANS	Weighted mode	60	0.0746369	0.115345	0.520093
Immature red cell	HLSR#	MEGASTROKE	AS	EUR	MR Egger	86	-0.0368044	0.0517665	0.479072
Immature red cell	HLSR#	MEGASTROKE	AS	EUR	Weighted median	86	-0.000670083	0.0369645	0.985537
Immature red cell	HLSR#	MEGASTROKE	AS	EUR	Inverse variance weighted	86	0.00363314	0.0272773	0.894041
Immature red cell	HLSR#	MEGASTROKE	AS	EUR	Simple mode	86	0.0047982	0.0743894	0.948723
Immature red cell	HLSR#	MEGASTROKE	AS	EUR	Weighted mode	86	-0.0170073	0.0400331	0.672033
Immature red cell	HLSR#	MEGASTROKE	AS	TRANS	MR Egger	85	-0.077085	0.0533768	0.152456
Immature red cell	HLSR#	MEGASTROKE	AS	TRANS	Weighted median	85	-0.0291644	0.036224	0.420755
Immature red cell	HLSR#	MEGASTROKE	AS	TRANS	Inverse variance weighted	85	-0.0192878	0.0276968	0.486184
Immature red cell	HLSR#	MEGASTROKE	AS	TRANS	Simple mode	85	0.0363124	0.0803928	0.652658
Immature red cell	HLSR#	MEGASTROKE	AS	TRANS	Weighted mode	85	-0.0276988	0.0422874	0.514249
Immature red cell	HLSR#	MEGASTROKE	AIS	EUR	MR Egger	86	-0.0714576	0.0559856	0.205347
Immature red cell	HLSR#	MEGASTROKE	AIS	EUR	Weighted median	86	-0.0298783	0.0407956	0.463931
Immature red cell	HLSR#	MEGASTROKE	AIS	EUR	Inverse variance weighted	86	-0.00568153	0.0296976	0.84828
Immature red cell	HLSR#	MEGASTROKE	AIS	EUR	Simple mode	86	0.0609185	0.0833553	0.466893
Immature red cell	HLSR#	MEGASTROKE	AIS	EUR	Weighted mode	86	-0.0281629	0.0449552	0.532688
Immature red cell	HLSR#	MEGASTROKE	AIS	TRANS	MR Egger	84	-0.106053	0.0569698	0.0662471
Immature red cell	HLSR#	MEGASTROKE	AIS	TRANS	Weighted median	84	-0.0438565	0.0396444	0.26862
Immature red cell	HLSR#	MEGASTROKE	AIS	TRANS	Inverse variance weighted	84	-0.0348785	0.0296048	0.238742
Immature red cell	HLSR#	MEGASTROKE	AIS	TRANS	Simple mode	84	0.0137838	0.0846555	0.871054
Immature red cell	HLSR#	MEGASTROKE	AIS	TRANS	Weighted mode	84	-0.0537178	0.047727	0.263611
Immature red cell	HLSR#	MEGASTROKE	LAS	EUR	MR Egger	86	-0.0340558	0.133195	0.79882
Immature red cell	HLSR#	MEGASTROKE	LAS	EUR	Weighted median	86	-0.0196994	0.101569	0.846213
Immature red cell	HLSR#	MEGASTROKE	LAS	EUR	Inverse variance weighted	86	0.0269892	0.069759	0.698836
Immature red cell	HLSR#	MEGASTROKE	LAS	EUR	Simple mode	86	-0.0974663	0.200992	0.628976
Immature red cell	HLSR#	MEGASTROKE	LAS	EUR	Weighted mode	86	-0.0974663	0.112041	0.386797
Immature red cell	HLSR#	MEGASTROKE	LAS	TRANS	MR Egger	85	-0.0910845	0.133003	0.49536
Immature red cell	HLSR#	MEGASTROKE	LAS	TRANS	Weighted median	85	0.00956069	0.0937254	0.918751
Immature red cell	HLSR#	MEGASTROKE	LAS	TRANS	Inverse variance weighted	85	-0.010398	0.0677494	0.878021
Immature red cell	HLSR#	MEGASTROKE	LAS	TRANS	Simple mode	85	-0.00104688	0.212017	0.996072
Immature red cell	HLSR#	MEGASTROKE	LAS	TRANS	Weighted mode	85	-0.00104688	0.124007	0.993284
Immature red cell	HLSR#	MEGASTROKE	SVS	EUR	MR Egger	86	0.0631344	0.118194	0.594644
Immature red cell	HLSR#	MEGASTROKE	SVS	EUR	Weighted median	86	0.00482037	0.0862008	0.955405
Immature red cell	HLSR#	MEGASTROKE	SVS	EUR	Inverse variance weighted	86	0.071031	0.0620612	0.252403
Immature red cell	HLSR#	MEGASTROKE	SVS	EUR	Simple mode	86	0.0653238	0.155549	0.675577
Immature red cell	HLSR#	MEGASTROKE	SVS	EUR	Weighted mode	86	0.0325855	0.0926883	0.726038
Immature red cell	HLSR#	MEGASTROKE	SVS	TRANS	MR Egger	84	-0.100926	0.107643	0.351207
Immature red cell	HLSR#	MEGASTROKE	SVS	TRANS	Weighted median	84	-0.0860807	0.0750111	0.251144
Immature red cell	HLSR#	MEGASTROKE	SVS	TRANS	Inverse variance weighted	84	-0.0426628	0.0543729	0.432669
Immature red cell	HLSR#	MEGASTROKE	SVS	TRANS	Simple mode	84	-0.183008	0.152244	0.232753
Immature red cell	HLSR#	MEGASTROKE	SVS	TRANS	Weighted mode	84	-0.123761	0.0867329	0.157352
Immature red cell	HLSR#	MEGASTROKE	CES	EUR	MR Egger	86	0.0648945	0.10495	0.538028
Immature red cell	HLSR#	MEGASTROKE	CES	EUR	Weighted median	86	-0.0404584	0.0770509	0.599522
Immature red cell	HLSR#	MEGASTROKE	CES	EUR	Inverse variance weighted	86	0.00652115	0.0552683	0.906075
Immature red cell	HLSR#	MEGASTROKE	CES	EUR	Simple mode	86	-0.0839222	0.1587	0.598316
Immature red cell	HLSR#	MEGASTROKE	CES	EUR	Weighted mode	86	-0.0360706	0.0828368	0.664345
Immature red cell	HLSR#	MEGASTROKE	CES	TRANS	MR Egger	84	0.0189644	0.106573	0.859203
Immature red cell	HLSR#	MEGASTROKE	CES	TRANS	Weighted median	84	-0.0226661	0.068594	0.741068
Immature red cell	HLSR#	MEGASTROKE	CES	TRANS	Inverse variance weighted	84	-0.00309108	0.0554349	0.955533
Immature red cell	HLSR#	MEGASTROKE	CES	TRANS	Simple mode	84	-0.108697	0.140468	0.441239
Immature red cell	HLSR#	MEGASTROKE	CES	TRANS	Weighted mode	84	-0.038611	0.0725657	0.59609
Immature red cell	HLSR%	MEGASTROKE	AS	EUR	MR Egger	84	-0.0258941	0.0526863	0.624402
Immature red cell	HLSR%	MEGASTROKE	AS	EUR	Weighted median	84	-0.00892629	0.037024	0.809482
Immature red cell	HLSR%	MEGASTROKE	AS	EUR	Inverse variance weighted	84	-0.00425345	0.0274042	0.876654
Immature red cell	HLSR%	MEGASTROKE	AS	EUR	Simple mode	84	-0.0227479	0.0763633	0.766531
Immature red cell	HLSR%	MEGASTROKE	AS	EUR	Weighted mode	84	-0.0227479	0.0386606	0.557862
Immature red cell	HLSR%	MEGASTROKE	AS	TRANS	MR Egger	83	-0.0614185	0.0544231	0.262424
Immature red cell	HLSR%	MEGASTROKE	AS	TRANS	Weighted median	83	-0.0285231	0.0353333	0.419519
Immature red cell	HLSR%	MEGASTROKE	AS	TRANS	Inverse variance weighted	83	-0.0244604	0.0278103	0.379105
Immature red cell	HLSR%	MEGASTROKE	AS	TRANS	Simple mode	83	0.048502	0.071906	0.501878
Immature red cell	HLSR%	MEGASTROKE	AS	TRANS	Weighted mode	83	-0.0170563	0.0456547	0.709672
Immature red cell	HLSR%	MEGASTROKE	AIS	EUR	MR Egger	84	-0.0555051	0.0567728	0.331113
Immature red cell	HLSR%	MEGASTROKE	AIS	EUR	Weighted median	84	-0.0331976	0.04003	0.406925
Immature red cell	HLSR%	MEGASTROKE	AIS	EUR	Inverse variance weighted	84	-0.0107041	0.0296939	0.718488
Immature red cell	HLSR%	MEGASTROKE	AIS	EUR	Simple mode	84	0.038468	0.0806915	0.634807
Immature red cell	HLSR%	MEGASTROKE	AIS	EUR	Weighted mode	84	-0.0255927	0.0467303	0.58539
Immature red cell	HLSR%	MEGASTROKE	AIS	TRANS	MR Egger	81	-0.0830356	0.0586003	0.16042
Immature red cell	HLSR%	MEGASTROKE	AIS	TRANS	Weighted median	81	-0.0433861	0.039623	0.273529
Immature red cell	HLSR%	MEGASTROKE	AIS	TRANS	Inverse variance weighted	81	-0.0349109	0.0301978	0.247651
Immature red cell	HLSR%	MEGASTROKE	AIS	TRANS	Simple mode	81	0.0365442	0.0819134	0.656707
Immature red cell	HLSR%	MEGASTROKE	AIS	TRANS	Weighted mode	81	-0.0194983	0.043923	0.658299
Immature red cell	HLSR%	MEGASTROKE	LAS	EUR	MR Egger	84	-0.0358989	0.139427	0.797457
Immature red cell	HLSR%	MEGASTROKE	LAS	EUR	Weighted median	84	-0.0180783	0.10359	0.861459
Immature red cell	HLSR%	MEGASTROKE	LAS	EUR	Inverse variance weighted	84	0.0158671	0.0722571	0.826189
Immature red cell	HLSR%	MEGASTROKE	LAS	EUR	Simple mode	84	-0.0437685	0.199442	0.826835
Immature red cell	HLSR%	MEGASTROKE	LAS	EUR	Weighted mode	84	-0.058246	0.114442	0.612132
Immature red cell	HLSR%	MEGASTROKE	LAS	TRANS	MR Egger	83	-0.0890552	0.139765	0.525807
Immature red cell	HLSR%	MEGASTROKE	LAS	TRANS	Weighted median	83	0.0168312	0.0933705	0.856947
Immature red cell	HLSR%	MEGASTROKE	LAS	TRANS	Inverse variance weighted	83	-0.0144567	0.07046	0.837434
Immature red cell	HLSR%	MEGASTROKE	LAS	TRANS	Simple mode	83	0.0964594	0.222054	0.665142
Immature red cell	HLSR%	MEGASTROKE	LAS	TRANS	Weighted mode	83	0.00952441	0.102794	0.926403
Immature red cell	HLSR%	MEGASTROKE	SVS	EUR	MR Egger	84	0.104672	0.109306	0.341076
Immature red cell	HLSR%	MEGASTROKE	SVS	EUR	Weighted median	84	0.00401631	0.0842059	0.961958
Immature red cell	HLSR%	MEGASTROKE	SVS	EUR	Inverse variance weighted	84	0.057733	0.056917	0.310422
Immature red cell	HLSR%	MEGASTROKE	SVS	EUR	Simple mode	84	0.0324548	0.141058	0.818595
Immature red cell	HLSR%	MEGASTROKE	SVS	EUR	Weighted mode	84	0.0324548	0.0934707	0.729305
Immature red cell	HLSR%	MEGASTROKE	SVS	TRANS	MR Egger	81	-0.0905601	0.099803	0.366961
Immature red cell	HLSR%	MEGASTROKE	SVS	TRANS	Weighted median	81	-0.0767509	0.0745142	0.303002
Immature red cell	HLSR%	MEGASTROKE	SVS	TRANS	Inverse variance weighted	81	-0.028829	0.0500011	0.564232
Immature red cell	HLSR%	MEGASTROKE	SVS	TRANS	Simple mode	81	-0.201511	0.129132	0.122589
Immature red cell	HLSR%	MEGASTROKE	SVS	TRANS	Weighted mode	81	-0.104016	0.0917467	0.260295
Immature red cell	HLSR%	MEGASTROKE	CES	EUR	MR Egger	84	0.0621761	0.104449	0.553299
Immature red cell	HLSR%	MEGASTROKE	CES	EUR	Weighted median	84	-0.0382253	0.0705777	0.58809
Immature red cell	HLSR%	MEGASTROKE	CES	EUR	Inverse variance weighted	84	0.0152587	0.0544255	0.779201
Immature red cell	HLSR%	MEGASTROKE	CES	EUR	Simple mode	84	-0.0455678	0.153276	0.766986
Immature red cell	HLSR%	MEGASTROKE	CES	EUR	Weighted mode	84	-0.0356682	0.0721024	0.622127
Immature red cell	HLSR%	MEGASTROKE	CES	TRANS	MR Egger	82	0.0189902	0.103607	0.855034
Immature red cell	HLSR%	MEGASTROKE	CES	TRANS	Weighted median	82	-0.0219675	0.0673176	0.744177
Immature red cell	HLSR%	MEGASTROKE	CES	TRANS	Inverse variance weighted	82	0.00749614	0.0533771	0.888314
Immature red cell	HLSR%	MEGASTROKE	CES	TRANS	Simple mode	82	-0.0925745	0.127978	0.471541
Immature red cell	HLSR%	MEGASTROKE	CES	TRANS	Weighted mode	82	-0.0386421	0.0686466	0.575048
Immature red cell	IRF	MEGASTROKE	AS	EUR	MR Egger	67	-0.0417577	0.0674721	0.538152
Immature red cell	IRF	MEGASTROKE	AS	EUR	Weighted median	67	0.000290516	0.0424101	0.994534
Immature red cell	IRF	MEGASTROKE	AS	EUR	Inverse variance weighted	67	-0.00460195	0.035014	0.895434
Immature red cell	IRF	MEGASTROKE	AS	EUR	Simple mode	67	0.000303018	0.0788867	0.996947
Immature red cell	IRF	MEGASTROKE	AS	EUR	Weighted mode	67	-0.0108708	0.0481889	0.82222
Immature red cell	IRF	MEGASTROKE	AS	TRANS	MR Egger	65	-0.0280547	0.0673565	0.678452
Immature red cell	IRF	MEGASTROKE	AS	TRANS	Weighted median	65	-0.00276148	0.0385539	0.942899
Immature red cell	IRF	MEGASTROKE	AS	TRANS	Inverse variance weighted	65	-0.00974387	0.0344369	0.777216
Immature red cell	IRF	MEGASTROKE	AS	TRANS	Simple mode	65	-0.0298612	0.0808878	0.713221
Immature red cell	IRF	MEGASTROKE	AS	TRANS	Weighted mode	65	-0.0206608	0.0471219	0.662534
Immature red cell	IRF	MEGASTROKE	AIS	EUR	MR Egger	67	-0.0426648	0.0738983	0.565701
Immature red cell	IRF	MEGASTROKE	AIS	EUR	Weighted median	67	-0.017998	0.0469024	0.701176
Immature red cell	IRF	MEGASTROKE	AIS	EUR	Inverse variance weighted	67	-0.00159294	0.0383366	0.966856
Immature red cell	IRF	MEGASTROKE	AIS	EUR	Simple mode	67	-0.0114892	0.07776	0.882989
Immature red cell	IRF	MEGASTROKE	AIS	EUR	Weighted mode	67	-0.0174141	0.0526107	0.741694
Immature red cell	IRF	MEGASTROKE	AIS	TRANS	MR Egger	64	-0.0303167	0.0707801	0.669901
Immature red cell	IRF	MEGASTROKE	AIS	TRANS	Weighted median	64	-0.0292128	0.0417348	0.483951
Immature red cell	IRF	MEGASTROKE	AIS	TRANS	Inverse variance weighted	64	-0.0110421	0.0363285	0.761165
Immature red cell	IRF	MEGASTROKE	AIS	TRANS	Simple mode	64	0.00525503	0.0848126	0.950791
Immature red cell	IRF	MEGASTROKE	AIS	TRANS	Weighted mode	64	-0.0137786	0.0491805	0.78027
Immature red cell	IRF	MEGASTROKE	LAS	EUR	MR Egger	67	-0.064343	0.165618	0.698914
Immature red cell	IRF	MEGASTROKE	LAS	EUR	Weighted median	67	-0.158002	0.116699	0.175759
Immature red cell	IRF	MEGASTROKE	LAS	EUR	Inverse variance weighted	67	-0.0236963	0.0859731	0.782837
Immature red cell	IRF	MEGASTROKE	LAS	EUR	Simple mode	67	-0.246131	0.226395	0.280915
Immature red cell	IRF	MEGASTROKE	LAS	EUR	Weighted mode	67	-0.234175	0.164153	0.158419
Immature red cell	IRF	MEGASTROKE	LAS	TRANS	MR Egger	66	-0.0325292	0.171063	0.849786
Immature red cell	IRF	MEGASTROKE	LAS	TRANS	Weighted median	66	-0.0361076	0.10905	0.740561
Immature red cell	IRF	MEGASTROKE	LAS	TRANS	Inverse variance weighted	66	-0.0389503	0.0859049	0.650252
Immature red cell	IRF	MEGASTROKE	LAS	TRANS	Simple mode	66	-0.117447	0.246987	0.636012
Immature red cell	IRF	MEGASTROKE	LAS	TRANS	Weighted mode	66	-0.140885	0.168527	0.406229
Immature red cell	IRF	MEGASTROKE	SVS	EUR	MR Egger	67	0.07937	0.126757	0.533404
Immature red cell	IRF	MEGASTROKE	SVS	EUR	Weighted median	67	0.000513667	0.0984279	0.995836
Immature red cell	IRF	MEGASTROKE	SVS	EUR	Inverse variance weighted	67	0.0364946	0.0660872	0.580798
Immature red cell	IRF	MEGASTROKE	SVS	EUR	Simple mode	67	0.115682	0.189593	0.543851
Immature red cell	IRF	MEGASTROKE	SVS	EUR	Weighted mode	67	0.0215368	0.121613	0.859978
Immature red cell	IRF	MEGASTROKE	SVS	TRANS	MR Egger	66	-0.0070266	0.111271	0.949845
Immature red cell	IRF	MEGASTROKE	SVS	TRANS	Weighted median	66	0.0304283	0.0781405	0.696977
Immature red cell	IRF	MEGASTROKE	SVS	TRANS	Inverse variance weighted	66	0.028583	0.0552178	0.604709
Immature red cell	IRF	MEGASTROKE	SVS	TRANS	Simple mode	66	0.270126	0.154638	0.0853909
Immature red cell	IRF	MEGASTROKE	SVS	TRANS	Weighted mode	66	0.0626249	0.107553	0.562399
Immature red cell	IRF	MEGASTROKE	CES	EUR	MR Egger	67	0.172889	0.131014	0.191592
Immature red cell	IRF	MEGASTROKE	CES	EUR	Weighted median	67	0.131426	0.0883475	0.136855
Immature red cell	IRF	MEGASTROKE	CES	EUR	Inverse variance weighted	67	0.101807	0.0673334	0.130536
Immature red cell	IRF	MEGASTROKE	CES	EUR	Simple mode	67	0.240279	0.163194	0.14568
Immature red cell	IRF	MEGASTROKE	CES	EUR	Weighted mode	67	0.135629	0.0860226	0.119655
Immature red cell	IRF	MEGASTROKE	CES	TRANS	MR Egger	66	0.177474	0.12347	0.15548
Immature red cell	IRF	MEGASTROKE	CES	TRANS	Weighted median	66	0.143045	0.0800086	0.0737975
Immature red cell	IRF	MEGASTROKE	CES	TRANS	Inverse variance weighted	66	0.103397	0.0630537	0.10104
Immature red cell	IRF	MEGASTROKE	CES	TRANS	Simple mode	66	0.194315	0.149133	0.197183
Immature red cell	IRF	MEGASTROKE	CES	TRANS	Weighted mode	66	0.139804	0.0821674	0.0936361
Lymphoid white cell	LYMPH#	MEGASTROKE	AS	EUR	MR Egger	75	0.134032	0.0991067	0.180423
Lymphoid white cell	LYMPH#	MEGASTROKE	AS	EUR	Weighted median	75	0.0296817	0.0474677	0.531773
Lymphoid white cell	LYMPH#	MEGASTROKE	AS	EUR	Inverse variance weighted	75	0.0838259	0.0378477	0.0267722
Lymphoid white cell	LYMPH#	MEGASTROKE	AS	EUR	Simple mode	75	0.0261269	0.105115	0.804393
Lymphoid white cell	LYMPH#	MEGASTROKE	AS	EUR	Weighted mode	75	-0.00386704	0.0700635	0.956133
Lymphoid white cell	LYMPH#	MEGASTROKE	AS	TRANS	MR Egger	72	0.108216	0.0923018	0.245006
Lymphoid white cell	LYMPH#	MEGASTROKE	AS	TRANS	Weighted median	72	0.0307099	0.0437389	0.482606
Lymphoid white cell	LYMPH#	MEGASTROKE	AS	TRANS	Inverse variance weighted	72	0.0748038	0.035517	0.0351921
Lymphoid white cell	LYMPH#	MEGASTROKE	AS	TRANS	Simple mode	72	0.0126329	0.0832459	0.879811
Lymphoid white cell	LYMPH#	MEGASTROKE	AS	TRANS	Weighted mode	72	0.0033022	0.0607908	0.956832
Lymphoid white cell	LYMPH#	MEGASTROKE	AIS	EUR	MR Egger	75	0.181512	0.110352	0.104301
Lymphoid white cell	LYMPH#	MEGASTROKE	AIS	EUR	Weighted median	75	0.00586223	0.0507943	0.908119
Lymphoid white cell	LYMPH#	MEGASTROKE	AIS	EUR	Inverse variance weighted	75	0.107828	0.0422216	0.0106538
Lymphoid white cell	LYMPH#	MEGASTROKE	AIS	EUR	Simple mode	75	-0.0179203	0.100972	0.859618
Lymphoid white cell	LYMPH#	MEGASTROKE	AIS	EUR	Weighted mode	75	-0.0346917	0.0722855	0.632695
Lymphoid white cell	LYMPH#	MEGASTROKE	AIS	TRANS	MR Egger	74	0.144647	0.0972891	0.141441
Lymphoid white cell	LYMPH#	MEGASTROKE	AIS	TRANS	Weighted median	74	0.0399965	0.046135	0.385973
Lymphoid white cell	LYMPH#	MEGASTROKE	AIS	TRANS	Inverse variance weighted	74	0.0964207	0.0374929	0.0101198
Lymphoid white cell	LYMPH#	MEGASTROKE	AIS	TRANS	Simple mode	74	0.103757	0.0802838	0.200301
Lymphoid white cell	LYMPH#	MEGASTROKE	AIS	TRANS	Weighted mode	74	-0.00980421	0.0585102	0.86739
Lymphoid white cell	LYMPH#	MEGASTROKE	LAS	EUR	MR Egger	75	0.196162	0.241885	0.420019
Lymphoid white cell	LYMPH#	MEGASTROKE	LAS	EUR	Weighted median	75	0.135136	0.134147	0.313759
Lymphoid white cell	LYMPH#	MEGASTROKE	LAS	EUR	Inverse variance weighted	75	0.189924	0.091893	0.0387532
Lymphoid white cell	LYMPH#	MEGASTROKE	LAS	EUR	Simple mode	75	-0.00263645	0.307316	0.993178
Lymphoid white cell	LYMPH#	MEGASTROKE	LAS	EUR	Weighted mode	75	-0.00263645	0.28144	0.992551
Lymphoid white cell	LYMPH#	MEGASTROKE	LAS	TRANS	MR Egger	74	0.235231	0.21309	0.273309
Lymphoid white cell	LYMPH#	MEGASTROKE	LAS	TRANS	Weighted median	74	0.137279	0.107888	0.203222
Lymphoid white cell	LYMPH#	MEGASTROKE	LAS	TRANS	Inverse variance weighted	74	0.183752	0.081762	0.0246148
Lymphoid white cell	LYMPH#	MEGASTROKE	LAS	TRANS	Simple mode	74	-0.0799474	0.267485	0.765877
Lymphoid white cell	LYMPH#	MEGASTROKE	LAS	TRANS	Weighted mode	74	-0.0605015	0.197211	0.75988
Lymphoid white cell	LYMPH#	MEGASTROKE	SVS	EUR	MR Egger	75	0.382406	0.206495	0.0680845
Lymphoid white cell	LYMPH#	MEGASTROKE	SVS	EUR	Weighted median	75	0.00123944	0.119951	0.991756
Lymphoid white cell	LYMPH#	MEGASTROKE	SVS	EUR	Inverse variance weighted	75	0.137375	0.0794955	0.0839736
Lymphoid white cell	LYMPH#	MEGASTROKE	SVS	EUR	Simple mode	75	-0.0440498	0.227519	0.847013
Lymphoid white cell	LYMPH#	MEGASTROKE	SVS	EUR	Weighted mode	75	-0.0304124	0.188071	0.871977
Lymphoid white cell	LYMPH#	MEGASTROKE	SVS	TRANS	MR Egger	73	0.149958	0.171449	0.384714
Lymphoid white cell	LYMPH#	MEGASTROKE	SVS	TRANS	Weighted median	73	-0.0203775	0.0930019	0.826565
Lymphoid white cell	LYMPH#	MEGASTROKE	SVS	TRANS	Inverse variance weighted	73	0.0617961	0.066116	0.349963
Lymphoid white cell	LYMPH#	MEGASTROKE	SVS	TRANS	Simple mode	73	-0.199049	0.187733	0.29256
Lymphoid white cell	LYMPH#	MEGASTROKE	SVS	TRANS	Weighted mode	73	-0.105702	0.12475	0.399628
Lymphoid white cell	LYMPH#	MEGASTROKE	CES	EUR	MR Egger	75	0.175318	0.181937	0.338418
Lymphoid white cell	LYMPH#	MEGASTROKE	CES	EUR	Weighted median	75	0.0782801	0.100109	0.434245
Lymphoid white cell	LYMPH#	MEGASTROKE	CES	EUR	Inverse variance weighted	75	0.131629	0.0694133	0.0579191
Lymphoid white cell	LYMPH#	MEGASTROKE	CES	EUR	Simple mode	75	-0.155857	0.216907	0.474686
Lymphoid white cell	LYMPH#	MEGASTROKE	CES	EUR	Weighted mode	75	-0.0269791	0.179463	0.880912
Lymphoid white cell	LYMPH#	MEGASTROKE	CES	TRANS	MR Egger	74	0.185132	0.166423	0.269659
Lymphoid white cell	LYMPH#	MEGASTROKE	CES	TRANS	Weighted median	74	0.156983	0.0862677	0.0688023
Lymphoid white cell	LYMPH#	MEGASTROKE	CES	TRANS	Inverse variance weighted	74	0.126968	0.0640128	0.0473138
Lymphoid white cell	LYMPH#	MEGASTROKE	CES	TRANS	Simple mode	74	0.0445029	0.197557	0.822402
Lymphoid white cell	LYMPH#	MEGASTROKE	CES	TRANS	Weighted mode	74	0.177364	0.132313	0.184245
Compound white cell	LYMPH%	MEGASTROKE	AS	EUR	MR Egger	49	-0.0162214	0.123753	0.896273
Compound white cell	LYMPH%	MEGASTROKE	AS	EUR	Weighted median	49	0.013645	0.0628376	0.828093
Compound white cell	LYMPH%	MEGASTROKE	AS	EUR	Inverse variance weighted	49	0.041094	0.0438292	0.348453
Compound white cell	LYMPH%	MEGASTROKE	AS	EUR	Simple mode	49	0.0562448	0.128391	0.663297
Compound white cell	LYMPH%	MEGASTROKE	AS	EUR	Weighted mode	49	0.0246613	0.0963432	0.799065
Compound white cell	LYMPH%	MEGASTROKE	AS	TRANS	MR Egger	48	-0.0544055	0.124614	0.66445
Compound white cell	LYMPH%	MEGASTROKE	AS	TRANS	Weighted median	48	0.0096784	0.0563443	0.863616
Compound white cell	LYMPH%	MEGASTROKE	AS	TRANS	Inverse variance weighted	48	0.0446655	0.0433122	0.302425
Compound white cell	LYMPH%	MEGASTROKE	AS	TRANS	Simple mode	48	0.0895776	0.103085	0.389282
Compound white cell	LYMPH%	MEGASTROKE	AS	TRANS	Weighted mode	48	0.0199188	0.0702937	0.778141
Compound white cell	LYMPH%	MEGASTROKE	AIS	EUR	MR Egger	49	-0.0694487	0.126118	0.584472
Compound white cell	LYMPH%	MEGASTROKE	AIS	EUR	Weighted median	49	-0.0224558	0.0685774	0.743327
Compound white cell	LYMPH%	MEGASTROKE	AIS	EUR	Inverse variance weighted	49	0.0484446	0.0450233	0.281931
Compound white cell	LYMPH%	MEGASTROKE	AIS	EUR	Simple mode	49	0.0238507	0.125874	0.850515
Compound white cell	LYMPH%	MEGASTROKE	AIS	EUR	Weighted mode	49	-0.0280285	0.0979283	0.775946
Compound white cell	LYMPH%	MEGASTROKE	AIS	TRANS	MR Egger	48	-0.093243	0.129215	0.474187
Compound white cell	LYMPH%	MEGASTROKE	AIS	TRANS	Weighted median	48	-0.00927081	0.057724	0.872404
Compound white cell	LYMPH%	MEGASTROKE	AIS	TRANS	Inverse variance weighted	48	0.0529441	0.0452899	0.242401
Compound white cell	LYMPH%	MEGASTROKE	AIS	TRANS	Simple mode	48	0.0102576	0.110412	0.926376
Compound white cell	LYMPH%	MEGASTROKE	AIS	TRANS	Weighted mode	48	-0.0410996	0.0761432	0.591906
Compound white cell	LYMPH%	MEGASTROKE	LAS	EUR	MR Egger	49	-0.183717	0.35261	0.6048
Compound white cell	LYMPH%	MEGASTROKE	LAS	EUR	Weighted median	49	0.122528	0.178066	0.49139
Compound white cell	LYMPH%	MEGASTROKE	LAS	EUR	Inverse variance weighted	49	0.138648	0.125845	0.270578
Compound white cell	LYMPH%	MEGASTROKE	LAS	EUR	Simple mode	49	-0.169271	0.367189	0.646887
Compound white cell	LYMPH%	MEGASTROKE	LAS	EUR	Weighted mode	49	-0.0398339	0.251851	0.874991
Compound white cell	LYMPH%	MEGASTROKE	LAS	TRANS	MR Egger	48	-0.113046	0.347303	0.746281
Compound white cell	LYMPH%	MEGASTROKE	LAS	TRANS	Weighted median	48	0.109843	0.147992	0.45795
Compound white cell	LYMPH%	MEGASTROKE	LAS	TRANS	Inverse variance weighted	48	0.170802	0.120595	0.15668
Compound white cell	LYMPH%	MEGASTROKE	LAS	TRANS	Simple mode	48	-0.0760298	0.310726	0.807766
Compound white cell	LYMPH%	MEGASTROKE	LAS	TRANS	Weighted mode	48	0.0187132	0.22239	0.933298
Compound white cell	LYMPH%	MEGASTROKE	SVS	EUR	MR Egger	49	-0.342803	0.27628	0.220843
Compound white cell	LYMPH%	MEGASTROKE	SVS	EUR	Weighted median	49	-0.121064	0.158795	0.445827
Compound white cell	LYMPH%	MEGASTROKE	SVS	EUR	Inverse variance weighted	49	-0.017453	0.100314	0.861878
Compound white cell	LYMPH%	MEGASTROKE	SVS	EUR	Simple mode	49	0.299498	0.276371	0.283919
Compound white cell	LYMPH%	MEGASTROKE	SVS	EUR	Weighted mode	49	-0.164997	0.216201	0.4491
Compound white cell	LYMPH%	MEGASTROKE	SVS	TRANS	MR Egger	48	-0.418978	0.234939	0.0811278
Compound white cell	LYMPH%	MEGASTROKE	SVS	TRANS	Weighted median	48	-0.147362	0.121182	0.22397
Compound white cell	LYMPH%	MEGASTROKE	SVS	TRANS	Inverse variance weighted	48	-0.0639153	0.0832289	0.442519
Compound white cell	LYMPH%	MEGASTROKE	SVS	TRANS	Simple mode	48	-0.186185	0.229331	0.420964
Compound white cell	LYMPH%	MEGASTROKE	SVS	TRANS	Weighted mode	48	-0.196924	0.150607	0.197389
Compound white cell	LYMPH%	MEGASTROKE	CES	EUR	MR Egger	49	0.0901933	0.246179	0.715731
Compound white cell	LYMPH%	MEGASTROKE	CES	EUR	Weighted median	49	0.165358	0.123885	0.181951
Compound white cell	LYMPH%	MEGASTROKE	CES	EUR	Inverse variance weighted	49	0.132992	0.0866868	0.124988
Compound white cell	LYMPH%	MEGASTROKE	CES	EUR	Simple mode	49	0.0120234	0.254586	0.962528
Compound white cell	LYMPH%	MEGASTROKE	CES	EUR	Weighted mode	49	0.209142	0.185086	0.264105
Compound white cell	LYMPH%	MEGASTROKE	CES	TRANS	MR Egger	48	0.0223507	0.23179	0.923601
Compound white cell	LYMPH%	MEGASTROKE	CES	TRANS	Weighted median	48	0.241697	0.119186	0.0425709
Compound white cell	LYMPH%	MEGASTROKE	CES	TRANS	Inverse variance weighted	48	0.139016	0.0803849	0.0837405
Compound white cell	LYMPH%	MEGASTROKE	CES	TRANS	Simple mode	48	0.124141	0.214259	0.565089
Compound white cell	LYMPH%	MEGASTROKE	CES	TRANS	Weighted mode	48	0.190939	0.148111	0.203652
Mature red cell	MCH	MEGASTROKE	AS	EUR	MR Egger	110	0.0052865	0.0345563	0.878698
Mature red cell	MCH	MEGASTROKE	AS	EUR	Weighted median	110	0.0223672	0.0279175	0.423022
Mature red cell	MCH	MEGASTROKE	AS	EUR	Inverse variance weighted	110	0.0134798	0.0197491	0.494889
Mature red cell	MCH	MEGASTROKE	AS	EUR	Simple mode	110	-0.0115259	0.0549932	0.83438
Mature red cell	MCH	MEGASTROKE	AS	EUR	Weighted mode	110	0.0151837	0.0280995	0.590056
Mature red cell	MCH	MEGASTROKE	AS	TRANS	MR Egger	107	0.0302899	0.0326419	0.355564
Mature red cell	MCH	MEGASTROKE	AS	TRANS	Weighted median	107	0.0294954	0.0240305	0.219666
Mature red cell	MCH	MEGASTROKE	AS	TRANS	Inverse variance weighted	107	0.00846032	0.0185253	0.647895
Mature red cell	MCH	MEGASTROKE	AS	TRANS	Simple mode	107	0.0185356	0.0505311	0.714487
Mature red cell	MCH	MEGASTROKE	AS	TRANS	Weighted mode	107	0.036246	0.0247305	0.145707
Mature red cell	MCH	MEGASTROKE	AIS	EUR	MR Egger	110	0.00223579	0.0383045	0.953563
Mature red cell	MCH	MEGASTROKE	AIS	EUR	Weighted median	110	0.00953537	0.0305282	0.754777
Mature red cell	MCH	MEGASTROKE	AIS	EUR	Inverse variance weighted	110	0.0246146	0.0219757	0.262678
Mature red cell	MCH	MEGASTROKE	AIS	EUR	Simple mode	110	-0.0627605	0.054822	0.254798
Mature red cell	MCH	MEGASTROKE	AIS	EUR	Weighted mode	110	0.0172799	0.0284531	0.544906
Mature red cell	MCH	MEGASTROKE	AIS	TRANS	MR Egger	107	0.0303751	0.0354393	0.39334
Mature red cell	MCH	MEGASTROKE	AIS	TRANS	Weighted median	107	0.0362319	0.025666	0.158047
Mature red cell	MCH	MEGASTROKE	AIS	TRANS	Inverse variance weighted	107	0.0156514	0.0200654	0.435378
Mature red cell	MCH	MEGASTROKE	AIS	TRANS	Simple mode	107	0.021566	0.0450736	0.633307
Mature red cell	MCH	MEGASTROKE	AIS	TRANS	Weighted mode	107	0.035332	0.0246347	0.154448
Mature red cell	MCH	MEGASTROKE	LAS	EUR	MR Egger	109	-0.135836	0.0925605	0.145164
Mature red cell	MCH	MEGASTROKE	LAS	EUR	Weighted median	109	-0.150097	0.0795825	0.0592883
Mature red cell	MCH	MEGASTROKE	LAS	EUR	Inverse variance weighted	109	-0.0574969	0.0529219	0.277281
Mature red cell	MCH	MEGASTROKE	LAS	EUR	Simple mode	109	0.0670491	0.157972	0.672091
Mature red cell	MCH	MEGASTROKE	LAS	EUR	Weighted mode	109	-0.152787	0.0785421	0.0543404
Mature red cell	MCH	MEGASTROKE	LAS	TRANS	MR Egger	108	-0.0674995	0.0763022	0.378356
Mature red cell	MCH	MEGASTROKE	LAS	TRANS	Weighted median	108	-0.0814427	0.0673778	0.22676
Mature red cell	MCH	MEGASTROKE	LAS	TRANS	Inverse variance weighted	108	-0.0400186	0.0429584	0.35156
Mature red cell	MCH	MEGASTROKE	LAS	TRANS	Simple mode	108	-0.0836296	0.132395	0.528952
Mature red cell	MCH	MEGASTROKE	LAS	TRANS	Weighted mode	108	-0.0950641	0.0702201	0.178652
Mature red cell	MCH	MEGASTROKE	SVS	EUR	MR Egger	110	-0.0549109	0.0863897	0.526369
Mature red cell	MCH	MEGASTROKE	SVS	EUR	Weighted median	110	-0.0498032	0.0702387	0.478289
Mature red cell	MCH	MEGASTROKE	SVS	EUR	Inverse variance weighted	110	0.0172228	0.049714	0.729014
Mature red cell	MCH	MEGASTROKE	SVS	EUR	Simple mode	110	0.00347671	0.124335	0.977743
Mature red cell	MCH	MEGASTROKE	SVS	EUR	Weighted mode	110	-0.0230325	0.0635513	0.717737
Mature red cell	MCH	MEGASTROKE	SVS	TRANS	MR Egger	108	0.00840828	0.0636447	0.895146
Mature red cell	MCH	MEGASTROKE	SVS	TRANS	Weighted median	108	0.0153175	0.0516951	0.766997
Mature red cell	MCH	MEGASTROKE	SVS	TRANS	Inverse variance weighted	108	-0.00653586	0.0359055	0.85556
Mature red cell	MCH	MEGASTROKE	SVS	TRANS	Simple mode	108	0.0359797	0.0867771	0.679249
Mature red cell	MCH	MEGASTROKE	SVS	TRANS	Weighted mode	108	-0.00607631	0.0463336	0.895909
Mature red cell	MCH	MEGASTROKE	CES	EUR	MR Egger	110	0.146704	0.0722858	0.0448663
Mature red cell	MCH	MEGASTROKE	CES	EUR	Weighted median	110	0.111292	0.0585959	0.0575225
Mature red cell	MCH	MEGASTROKE	CES	EUR	Inverse variance weighted	110	0.0744654	0.0416399	0.0737249
Mature red cell	MCH	MEGASTROKE	CES	EUR	Simple mode	110	0.168243	0.12092	0.166951
Mature red cell	MCH	MEGASTROKE	CES	EUR	Weighted mode	110	0.134705	0.0592548	0.0249671
Mature red cell	MCH	MEGASTROKE	CES	TRANS	MR Egger	107	0.14706	0.0669818	0.0303272
Mature red cell	MCH	MEGASTROKE	CES	TRANS	Weighted median	107	0.171201	0.0548639	0.00180558
Mature red cell	MCH	MEGASTROKE	CES	TRANS	Inverse variance weighted	107	0.0627936	0.0385329	0.103184
Mature red cell	MCH	MEGASTROKE	CES	TRANS	Simple mode	107	0.146015	0.125374	0.24678
Mature red cell	MCH	MEGASTROKE	CES	TRANS	Weighted mode	107	0.135169	0.0533683	0.0127815
Mature red cell	MCHC	MEGASTROKE	AS	EUR	MR Egger	33	0.0460122	0.0835894	0.585952
Mature red cell	MCHC	MEGASTROKE	AS	EUR	Weighted median	33	0.0629901	0.0500443	0.208144
Mature red cell	MCHC	MEGASTROKE	AS	EUR	Inverse variance weighted	33	0.0539657	0.0402534	0.180035
Mature red cell	MCHC	MEGASTROKE	AS	EUR	Simple mode	33	0.042667	0.085629	0.621696
Mature red cell	MCHC	MEGASTROKE	AS	EUR	Weighted mode	33	0.0633488	0.0577218	0.280619
Mature red cell	MCHC	MEGASTROKE	AS	TRANS	MR Egger	32	0.0515049	0.0949482	0.591514
Mature red cell	MCHC	MEGASTROKE	AS	TRANS	Weighted median	32	0.0825569	0.0450017	0.0665757
Mature red cell	MCHC	MEGASTROKE	AS	TRANS	Inverse variance weighted	32	0.0436741	0.0447176	0.328735
Mature red cell	MCHC	MEGASTROKE	AS	TRANS	Simple mode	32	0.0878693	0.0678772	0.205041
Mature red cell	MCHC	MEGASTROKE	AS	TRANS	Weighted mode	32	0.0878693	0.0493406	0.0847355
Mature red cell	MCHC	MEGASTROKE	AIS	EUR	MR Egger	33	0.0264183	0.0839851	0.755203
Mature red cell	MCHC	MEGASTROKE	AIS	EUR	Weighted median	33	0.0376305	0.0534041	0.481037
Mature red cell	MCHC	MEGASTROKE	AIS	EUR	Inverse variance weighted	33	0.0480181	0.0405512	0.236361
Mature red cell	MCHC	MEGASTROKE	AIS	EUR	Simple mode	33	0.0768569	0.0848415	0.371766
Mature red cell	MCHC	MEGASTROKE	AIS	EUR	Weighted mode	33	0.053593	0.0574908	0.358213
Mature red cell	MCHC	MEGASTROKE	AIS	TRANS	MR Egger	32	0.0290847	0.0980701	0.768838
Mature red cell	MCHC	MEGASTROKE	AIS	TRANS	Weighted median	32	0.0650932	0.0475125	0.17068
Mature red cell	MCHC	MEGASTROKE	AIS	TRANS	Inverse variance weighted	32	0.0355857	0.0461143	0.440301
Mature red cell	MCHC	MEGASTROKE	AIS	TRANS	Simple mode	32	0.0950034	0.0740039	0.208738
Mature red cell	MCHC	MEGASTROKE	AIS	TRANS	Weighted mode	32	0.0834129	0.0528747	0.124819
Mature red cell	MCHC	MEGASTROKE	LAS	EUR	MR Egger	33	-0.265498	0.229122	0.255403
Mature red cell	MCHC	MEGASTROKE	LAS	EUR	Weighted median	33	-0.239578	0.145827	0.100406
Mature red cell	MCHC	MEGASTROKE	LAS	EUR	Inverse variance weighted	33	-0.144556	0.109927	0.188504
Mature red cell	MCHC	MEGASTROKE	LAS	EUR	Simple mode	33	-0.13445	0.262482	0.612011
Mature red cell	MCHC	MEGASTROKE	LAS	EUR	Weighted mode	33	-0.253367	0.154121	0.109977
Mature red cell	MCHC	MEGASTROKE	LAS	TRANS	MR Egger	31	-0.146312	0.218197	0.507812
Mature red cell	MCHC	MEGASTROKE	LAS	TRANS	Weighted median	31	-0.13127	0.127423	0.302921
Mature red cell	MCHC	MEGASTROKE	LAS	TRANS	Inverse variance weighted	31	-0.152699	0.0998913	0.12635
Mature red cell	MCHC	MEGASTROKE	LAS	TRANS	Simple mode	31	-0.131812	0.240718	0.588033
Mature red cell	MCHC	MEGASTROKE	LAS	TRANS	Weighted mode	31	-0.180985	0.144479	0.220001
Mature red cell	MCHC	MEGASTROKE	SVS	EUR	MR Egger	33	0.0262424	0.181495	0.88597
Mature red cell	MCHC	MEGASTROKE	SVS	EUR	Weighted median	33	0.00380571	0.132971	0.977167
Mature red cell	MCHC	MEGASTROKE	SVS	EUR	Inverse variance weighted	33	0.091499	0.0896179	0.307259
Mature red cell	MCHC	MEGASTROKE	SVS	EUR	Simple mode	33	0.0071823	0.219082	0.974051
Mature red cell	MCHC	MEGASTROKE	SVS	EUR	Weighted mode	33	0.0263144	0.152315	0.863926
Mature red cell	MCHC	MEGASTROKE	SVS	TRANS	MR Egger	30	0.0114573	0.151558	0.940277
Mature red cell	MCHC	MEGASTROKE	SVS	TRANS	Weighted median	30	-0.0817056	0.0982947	0.405843
Mature red cell	MCHC	MEGASTROKE	SVS	TRANS	Inverse variance weighted	30	0.0124848	0.070262	0.858968
Mature red cell	MCHC	MEGASTROKE	SVS	TRANS	Simple mode	30	-0.155852	0.175522	0.381882
Mature red cell	MCHC	MEGASTROKE	SVS	TRANS	Weighted mode	30	-0.0867505	0.12162	0.481366
Mature red cell	MCHC	MEGASTROKE	CES	EUR	MR Egger	33	0.434741	0.153451	0.00803427
Mature red cell	MCHC	MEGASTROKE	CES	EUR	Weighted median	33	0.17279	0.113402	0.127583
Mature red cell	MCHC	MEGASTROKE	CES	EUR	Inverse variance weighted	33	0.160702	0.0761263	0.0347733
Mature red cell	MCHC	MEGASTROKE	CES	EUR	Simple mode	33	0.238173	0.220636	0.288441
Mature red cell	MCHC	MEGASTROKE	CES	EUR	Weighted mode	33	0.259398	0.123731	0.0440342
Mature red cell	MCHC	MEGASTROKE	CES	TRANS	MR Egger	31	0.441618	0.143964	0.00464274
Mature red cell	MCHC	MEGASTROKE	CES	TRANS	Weighted median	31	0.131009	0.101088	0.194981
Mature red cell	MCHC	MEGASTROKE	CES	TRANS	Inverse variance weighted	31	0.0994066	0.0772452	0.19813
Mature red cell	MCHC	MEGASTROKE	CES	TRANS	Simple mode	31	0.192509	0.189916	0.318855
Mature red cell	MCHC	MEGASTROKE	CES	TRANS	Weighted mode	31	0.240596	0.122201	0.0582687
Mature red cell	MCV	MEGASTROKE	AS	EUR	MR Egger	132	-0.00411127	0.0422933	0.922711
Mature red cell	MCV	MEGASTROKE	AS	EUR	Weighted median	132	0.0220547	0.031701	0.486611
Mature red cell	MCV	MEGASTROKE	AS	EUR	Inverse variance weighted	132	0.0180148	0.0220894	0.414761
Mature red cell	MCV	MEGASTROKE	AS	EUR	Simple mode	132	-0.0127156	0.0617872	0.837269
Mature red cell	MCV	MEGASTROKE	AS	EUR	Weighted mode	132	0.014998	0.0352422	0.671121
Mature red cell	MCV	MEGASTROKE	AS	TRANS	MR Egger	128	0.00953344	0.0380768	0.802706
Mature red cell	MCV	MEGASTROKE	AS	TRANS	Weighted median	128	0.0232646	0.026638	0.382466
Mature red cell	MCV	MEGASTROKE	AS	TRANS	Inverse variance weighted	128	0.0205478	0.0197259	0.297567
Mature red cell	MCV	MEGASTROKE	AS	TRANS	Simple mode	128	0.0370999	0.0538841	0.492386
Mature red cell	MCV	MEGASTROKE	AS	TRANS	Weighted mode	128	0.0370999	0.0305443	0.226762
Mature red cell	MCV	MEGASTROKE	AIS	EUR	MR Egger	132	0.00189258	0.044787	0.966358
Mature red cell	MCV	MEGASTROKE	AIS	EUR	Weighted median	132	0.0126249	0.0325186	0.697841
Mature red cell	MCV	MEGASTROKE	AIS	EUR	Inverse variance weighted	132	0.0345125	0.0234505	0.141097
Mature red cell	MCV	MEGASTROKE	AIS	EUR	Simple mode	132	-0.0100229	0.0619139	0.871646
Mature red cell	MCV	MEGASTROKE	AIS	EUR	Weighted mode	132	0.0219726	0.0347682	0.528505
Mature red cell	MCV	MEGASTROKE	AIS	TRANS	MR Egger	129	0.0186517	0.0396372	0.638761
Mature red cell	MCV	MEGASTROKE	AIS	TRANS	Weighted median	129	0.0332838	0.0288711	0.248976
Mature red cell	MCV	MEGASTROKE	AIS	TRANS	Inverse variance weighted	129	0.0327885	0.0206229	0.111856
Mature red cell	MCV	MEGASTROKE	AIS	TRANS	Simple mode	129	0.0652864	0.0544385	0.232639
Mature red cell	MCV	MEGASTROKE	AIS	TRANS	Weighted mode	129	0.0473355	0.0297947	0.11459
Mature red cell	MCV	MEGASTROKE	LAS	EUR	MR Egger	132	-0.0794168	0.0991289	0.424508
Mature red cell	MCV	MEGASTROKE	LAS	EUR	Weighted median	132	-0.0419377	0.0810802	0.604991
Mature red cell	MCV	MEGASTROKE	LAS	EUR	Inverse variance weighted	132	0.00103025	0.0516823	0.984096
Mature red cell	MCV	MEGASTROKE	LAS	EUR	Simple mode	132	0.136045	0.18827	0.47121
Mature red cell	MCV	MEGASTROKE	LAS	EUR	Weighted mode	132	-0.0726138	0.0892274	0.417233
Mature red cell	MCV	MEGASTROKE	LAS	TRANS	MR Egger	129	-0.0100588	0.085616	0.90666
Mature red cell	MCV	MEGASTROKE	LAS	TRANS	Weighted median	129	-0.0291829	0.0700699	0.677057
Mature red cell	MCV	MEGASTROKE	LAS	TRANS	Inverse variance weighted	129	0.0232616	0.0444362	0.600638
Mature red cell	MCV	MEGASTROKE	LAS	TRANS	Simple mode	129	0.00947776	0.137611	0.945198
Mature red cell	MCV	MEGASTROKE	LAS	TRANS	Weighted mode	129	-0.0219128	0.0808872	0.786899
Mature red cell	MCV	MEGASTROKE	SVS	EUR	MR Egger	132	-0.0423951	0.0959812	0.659438
Mature red cell	MCV	MEGASTROKE	SVS	EUR	Weighted median	132	-0.000243946	0.0708896	0.997254
Mature red cell	MCV	MEGASTROKE	SVS	EUR	Inverse variance weighted	132	0.00136991	0.0502794	0.978264
Mature red cell	MCV	MEGASTROKE	SVS	EUR	Simple mode	132	0.0556689	0.142046	0.695764
Mature red cell	MCV	MEGASTROKE	SVS	EUR	Weighted mode	132	0.0286409	0.0770154	0.710579
Mature red cell	MCV	MEGASTROKE	SVS	TRANS	MR Egger	129	0.00102405	0.0699668	0.988345
Mature red cell	MCV	MEGASTROKE	SVS	TRANS	Weighted median	129	0.00201957	0.0564395	0.971455
Mature red cell	MCV	MEGASTROKE	SVS	TRANS	Inverse variance weighted	129	0.00190601	0.0364417	0.958287
Mature red cell	MCV	MEGASTROKE	SVS	TRANS	Simple mode	129	0.0992052	0.100639	0.326112
Mature red cell	MCV	MEGASTROKE	SVS	TRANS	Weighted mode	129	0.0168636	0.0609361	0.782424
Mature red cell	MCV	MEGASTROKE	CES	EUR	MR Egger	132	0.0882188	0.0850339	0.30145
Mature red cell	MCV	MEGASTROKE	CES	EUR	Weighted median	132	0.0911682	0.0641164	0.155051
Mature red cell	MCV	MEGASTROKE	CES	EUR	Inverse variance weighted	132	0.0489627	0.0443385	0.269466
Mature red cell	MCV	MEGASTROKE	CES	EUR	Simple mode	132	0.122162	0.128179	0.342317
Mature red cell	MCV	MEGASTROKE	CES	EUR	Weighted mode	132	0.0987906	0.0726554	0.176256
Mature red cell	MCV	MEGASTROKE	CES	TRANS	MR Egger	129	0.092433	0.0801842	0.251175
Mature red cell	MCV	MEGASTROKE	CES	TRANS	Weighted median	129	0.145443	0.0597977	0.0150056
Mature red cell	MCV	MEGASTROKE	CES	TRANS	Inverse variance weighted	129	0.0833548	0.0416019	0.0451097
Mature red cell	MCV	MEGASTROKE	CES	TRANS	Simple mode	129	0.273861	0.122817	0.0275008
Mature red cell	MCV	MEGASTROKE	CES	TRANS	Weighted mode	129	0.135367	0.063487	0.0349004
Myeloid white cell	MONO#	MEGASTROKE	AS	EUR	MR Egger	97	-0.0725768	0.0533538	0.176957
Myeloid white cell	MONO#	MEGASTROKE	AS	EUR	Weighted median	97	0.000486346	0.0354222	0.989045
Myeloid white cell	MONO#	MEGASTROKE	AS	EUR	Inverse variance weighted	97	0.00798602	0.0296486	0.787656
Myeloid white cell	MONO#	MEGASTROKE	AS	EUR	Simple mode	97	0.00634138	0.0675032	0.925351
Myeloid white cell	MONO#	MEGASTROKE	AS	EUR	Weighted mode	97	-0.00762418	0.0420095	0.856368
Myeloid white cell	MONO#	MEGASTROKE	AS	TRANS	MR Egger	91	-0.0725323	0.05199	0.166451
Myeloid white cell	MONO#	MEGASTROKE	AS	TRANS	Weighted median	91	-0.00341131	0.0332433	0.918267
Myeloid white cell	MONO#	MEGASTROKE	AS	TRANS	Inverse variance weighted	91	0.00718957	0.0283559	0.799845
Myeloid white cell	MONO#	MEGASTROKE	AS	TRANS	Simple mode	91	-0.0368804	0.0568561	0.518208
Myeloid white cell	MONO#	MEGASTROKE	AS	TRANS	Weighted mode	91	-0.0293106	0.036497	0.424034
Myeloid white cell	MONO#	MEGASTROKE	AIS	EUR	MR Egger	97	-0.0607736	0.0624775	0.333159
Myeloid white cell	MONO#	MEGASTROKE	AIS	EUR	Weighted median	97	-0.00894337	0.0389511	0.818399
Myeloid white cell	MONO#	MEGASTROKE	AIS	EUR	Inverse variance weighted	97	0.0134548	0.0343504	0.695285
Myeloid white cell	MONO#	MEGASTROKE	AIS	EUR	Simple mode	97	0.00535741	0.0740557	0.942479
Myeloid white cell	MONO#	MEGASTROKE	AIS	EUR	Weighted mode	97	-0.0184364	0.0456239	0.687042
Myeloid white cell	MONO#	MEGASTROKE	AIS	TRANS	MR Egger	93	-0.0647872	0.0573215	0.261344
Myeloid white cell	MONO#	MEGASTROKE	AIS	TRANS	Weighted median	93	-0.00989843	0.0348699	0.776512
Myeloid white cell	MONO#	MEGASTROKE	AIS	TRANS	Inverse variance weighted	93	0.0138965	0.030651	0.650276
Myeloid white cell	MONO#	MEGASTROKE	AIS	TRANS	Simple mode	93	0.0199794	0.0665316	0.764627
Myeloid white cell	MONO#	MEGASTROKE	AIS	TRANS	Weighted mode	93	-0.0214847	0.0387519	0.580639
Myeloid white cell	MONO#	MEGASTROKE	LAS	EUR	MR Egger	97	0.206707	0.122683	0.0952939
Myeloid white cell	MONO#	MEGASTROKE	LAS	EUR	Weighted median	97	0.0822663	0.100303	0.412114
Myeloid white cell	MONO#	MEGASTROKE	LAS	EUR	Inverse variance weighted	97	0.0276953	0.0668015	0.678441
Myeloid white cell	MONO#	MEGASTROKE	LAS	EUR	Simple mode	97	0.158968	0.180683	0.381154
Myeloid white cell	MONO#	MEGASTROKE	LAS	EUR	Weighted mode	97	0.132652	0.106461	0.21579
Myeloid white cell	MONO#	MEGASTROKE	LAS	TRANS	MR Egger	93	0.060132	0.10419	0.56527
Myeloid white cell	MONO#	MEGASTROKE	LAS	TRANS	Weighted median	93	0.0369108	0.0816305	0.651147
Myeloid white cell	MONO#	MEGASTROKE	LAS	TRANS	Inverse variance weighted	93	0.0142536	0.0538583	0.791279
Myeloid white cell	MONO#	MEGASTROKE	LAS	TRANS	Simple mode	93	0.122856	0.165868	0.460769
Myeloid white cell	MONO#	MEGASTROKE	LAS	TRANS	Weighted mode	93	0.0700744	0.108522	0.520069
Myeloid white cell	MONO#	MEGASTROKE	SVS	EUR	MR Egger	97	-0.000389497	0.127497	0.997569
Myeloid white cell	MONO#	MEGASTROKE	SVS	EUR	Weighted median	97	0.065547	0.0892646	0.462766
Myeloid white cell	MONO#	MEGASTROKE	SVS	EUR	Inverse variance weighted	97	0.0462758	0.0693152	0.50438
Myeloid white cell	MONO#	MEGASTROKE	SVS	EUR	Simple mode	97	0.0212157	0.167643	0.899559
Myeloid white cell	MONO#	MEGASTROKE	SVS	EUR	Weighted mode	97	0.0358473	0.0992488	0.718754
Myeloid white cell	MONO#	MEGASTROKE	SVS	TRANS	MR Egger	91	0.00126694	0.107758	0.990646
Myeloid white cell	MONO#	MEGASTROKE	SVS	TRANS	Weighted median	91	0.0816505	0.0749209	0.275792
Myeloid white cell	MONO#	MEGASTROKE	SVS	TRANS	Inverse variance weighted	91	0.0493643	0.0556405	0.374971
Myeloid white cell	MONO#	MEGASTROKE	SVS	TRANS	Simple mode	91	0.0436782	0.144226	0.762707
Myeloid white cell	MONO#	MEGASTROKE	SVS	TRANS	Weighted mode	91	0.0436782	0.0866669	0.615508
Myeloid white cell	MONO#	MEGASTROKE	CES	EUR	MR Egger	97	-0.0461429	0.0947986	0.627559
Myeloid white cell	MONO#	MEGASTROKE	CES	EUR	Weighted median	97	0.0163771	0.0787117	0.835179
Myeloid white cell	MONO#	MEGASTROKE	CES	EUR	Inverse variance weighted	97	0.0360468	0.0513299	0.482518
Myeloid white cell	MONO#	MEGASTROKE	CES	EUR	Simple mode	97	0.138058	0.14462	0.342164
Myeloid white cell	MONO#	MEGASTROKE	CES	EUR	Weighted mode	97	0.0540266	0.102678	0.599981
Myeloid white cell	MONO#	MEGASTROKE	CES	TRANS	MR Egger	93	-0.0412422	0.0850915	0.629067
Myeloid white cell	MONO#	MEGASTROKE	CES	TRANS	Weighted median	93	0.0112082	0.0722119	0.876654
Myeloid white cell	MONO#	MEGASTROKE	CES	TRANS	Inverse variance weighted	93	0.0486967	0.0452738	0.282104
Myeloid white cell	MONO#	MEGASTROKE	CES	TRANS	Simple mode	93	0.0135722	0.135817	0.920617
Myeloid white cell	MONO#	MEGASTROKE	CES	TRANS	Weighted mode	93	0.0135722	0.088371	0.878275
Compound white cell	MONO%	MEGASTROKE	AS	EUR	MR Egger	97	-0.00220072	0.0547022	0.967994
Compound white cell	MONO%	MEGASTROKE	AS	EUR	Weighted median	97	0.00234669	0.0361137	0.948189
Compound white cell	MONO%	MEGASTROKE	AS	EUR	Inverse variance weighted	97	0.000163287	0.0287052	0.995461
Compound white cell	MONO%	MEGASTROKE	AS	EUR	Simple mode	97	-0.0117247	0.0735363	0.873656
Compound white cell	MONO%	MEGASTROKE	AS	EUR	Weighted mode	97	0.00838052	0.0407358	0.837439
Compound white cell	MONO%	MEGASTROKE	AS	TRANS	MR Egger	93	-0.00553948	0.0504318	0.912777
Compound white cell	MONO%	MEGASTROKE	AS	TRANS	Weighted median	93	0.00548921	0.0329005	0.867494
Compound white cell	MONO%	MEGASTROKE	AS	TRANS	Inverse variance weighted	93	-0.0049236	0.0256659	0.847872
Compound white cell	MONO%	MEGASTROKE	AS	TRANS	Simple mode	93	-0.0147117	0.0656626	0.823215
Compound white cell	MONO%	MEGASTROKE	AS	TRANS	Weighted mode	93	0.00234958	0.0387939	0.951836
Compound white cell	MONO%	MEGASTROKE	AIS	EUR	MR Egger	97	0.00784432	0.0580782	0.892846
Compound white cell	MONO%	MEGASTROKE	AIS	EUR	Weighted median	97	0.0101592	0.0411372	0.80494
Compound white cell	MONO%	MEGASTROKE	AIS	EUR	Inverse variance weighted	97	-0.000743551	0.0304201	0.980499
Compound white cell	MONO%	MEGASTROKE	AIS	EUR	Simple mode	97	0.0148096	0.0818331	0.85677
Compound white cell	MONO%	MEGASTROKE	AIS	EUR	Weighted mode	97	0.00135342	0.0451501	0.976148
Compound white cell	MONO%	MEGASTROKE	AIS	TRANS	MR Egger	95	0.00213962	0.0523948	0.967514
Compound white cell	MONO%	MEGASTROKE	AIS	TRANS	Weighted median	95	-0.0054714	0.0362476	0.880019
Compound white cell	MONO%	MEGASTROKE	AIS	TRANS	Inverse variance weighted	95	-0.00534921	0.0264746	0.839877
Compound white cell	MONO%	MEGASTROKE	AIS	TRANS	Simple mode	95	-0.0408463	0.0700542	0.561244
Compound white cell	MONO%	MEGASTROKE	AIS	TRANS	Weighted mode	95	-0.00939073	0.0450339	0.83527
Compound white cell	MONO%	MEGASTROKE	LAS	EUR	MR Egger	97	0.328186	0.143367	0.0242867
Compound white cell	MONO%	MEGASTROKE	LAS	EUR	Weighted median	97	0.0928764	0.0968406	0.337526
Compound white cell	MONO%	MEGASTROKE	LAS	EUR	Inverse variance weighted	97	0.0417563	0.0759876	0.582652
Compound white cell	MONO%	MEGASTROKE	LAS	EUR	Simple mode	97	0.198306	0.189608	0.298247
Compound white cell	MONO%	MEGASTROKE	LAS	EUR	Weighted mode	97	0.166444	0.103874	0.112361
Compound white cell	MONO%	MEGASTROKE	LAS	TRANS	MR Egger	95	0.233529	0.123841	0.0624541
Compound white cell	MONO%	MEGASTROKE	LAS	TRANS	Weighted median	95	0.0927591	0.0797602	0.24484
Compound white cell	MONO%	MEGASTROKE	LAS	TRANS	Inverse variance weighted	95	-0.0121507	0.0628647	0.846738
Compound white cell	MONO%	MEGASTROKE	LAS	TRANS	Simple mode	95	0.12338	0.163582	0.452593
Compound white cell	MONO%	MEGASTROKE	LAS	TRANS	Weighted mode	95	0.12338	0.0951385	0.19786
Compound white cell	MONO%	MEGASTROKE	SVS	EUR	MR Egger	97	-0.0338566	0.112152	0.763403
Compound white cell	MONO%	MEGASTROKE	SVS	EUR	Weighted median	97	0.0189828	0.0874379	0.82813
Compound white cell	MONO%	MEGASTROKE	SVS	EUR	Inverse variance weighted	97	-0.0426744	0.0584388	0.465243
Compound white cell	MONO%	MEGASTROKE	SVS	EUR	Simple mode	97	0.0818046	0.181785	0.65372
Compound white cell	MONO%	MEGASTROKE	SVS	EUR	Weighted mode	97	0.03016	0.108701	0.782024
Compound white cell	MONO%	MEGASTROKE	SVS	TRANS	MR Egger	95	-0.0351151	0.0919651	0.703458
Compound white cell	MONO%	MEGASTROKE	SVS	TRANS	Weighted median	95	-0.0124661	0.070509	0.859664
Compound white cell	MONO%	MEGASTROKE	SVS	TRANS	Inverse variance weighted	95	-0.0349764	0.0447569	0.434523
Compound white cell	MONO%	MEGASTROKE	SVS	TRANS	Simple mode	95	-0.133351	0.149496	0.374668
Compound white cell	MONO%	MEGASTROKE	SVS	TRANS	Weighted mode	95	-0.0293313	0.0925569	0.752022
Compound white cell	MONO%	MEGASTROKE	CES	EUR	MR Egger	97	0.0398674	0.0903619	0.660073
Compound white cell	MONO%	MEGASTROKE	CES	EUR	Weighted median	97	0.0435571	0.0780742	0.576916
Compound white cell	MONO%	MEGASTROKE	CES	EUR	Inverse variance weighted	97	0.0298229	0.0467483	0.523509
Compound white cell	MONO%	MEGASTROKE	CES	EUR	Simple mode	97	0.0951946	0.16036	0.554156
Compound white cell	MONO%	MEGASTROKE	CES	EUR	Weighted mode	97	0.117662	0.101102	0.247391
Compound white cell	MONO%	MEGASTROKE	CES	TRANS	MR Egger	94	0.0421455	0.0885445	0.635216
Compound white cell	MONO%	MEGASTROKE	CES	TRANS	Weighted median	94	0.0205723	0.0723364	0.776106
Compound white cell	MONO%	MEGASTROKE	CES	TRANS	Inverse variance weighted	94	0.00294705	0.0447507	0.947493
Compound white cell	MONO%	MEGASTROKE	CES	TRANS	Simple mode	94	-0.0268186	0.148573	0.857147
Compound white cell	MONO%	MEGASTROKE	CES	TRANS	Weighted mode	94	0.072201	0.0956613	0.452302
Platelet	MPV	MEGASTROKE	AS	EUR	MR Egger	130	0.0214581	0.0257946	0.407023
Platelet	MPV	MEGASTROKE	AS	EUR	Weighted median	130	0.0212955	0.0246985	0.388567
Platelet	MPV	MEGASTROKE	AS	EUR	Inverse variance weighted	130	0.0197971	0.0162575	0.223329
Platelet	MPV	MEGASTROKE	AS	EUR	Simple mode	130	0.0158753	0.0481851	0.742339
Platelet	MPV	MEGASTROKE	AS	EUR	Weighted mode	130	0.0199235	0.0222571	0.372373
Platelet	MPV	MEGASTROKE	AS	TRANS	MR Egger	126	0.00576972	0.0262157	0.826166
Platelet	MPV	MEGASTROKE	AS	TRANS	Weighted median	126	-0.0266319	0.023915	0.265447
Platelet	MPV	MEGASTROKE	AS	TRANS	Inverse variance weighted	126	0.000398295	0.0163247	0.980535
Platelet	MPV	MEGASTROKE	AS	TRANS	Simple mode	126	-0.0190225	0.0451542	0.674274
Platelet	MPV	MEGASTROKE	AS	TRANS	Weighted mode	126	-0.0190225	0.0202596	0.349572
Platelet	MPV	MEGASTROKE	AIS	EUR	MR Egger	130	0.0104584	0.0306386	0.733401
Platelet	MPV	MEGASTROKE	AIS	EUR	Weighted median	130	0.0100812	0.0282037	0.72076
Platelet	MPV	MEGASTROKE	AIS	EUR	Inverse variance weighted	130	0.0108702	0.0192891	0.573067
Platelet	MPV	MEGASTROKE	AIS	EUR	Simple mode	130	-0.00822819	0.0546019	0.880452
Platelet	MPV	MEGASTROKE	AIS	EUR	Weighted mode	130	0.00265107	0.0242783	0.913218
Platelet	MPV	MEGASTROKE	AIS	TRANS	MR Egger	127	-0.00633766	0.0298322	0.832107
Platelet	MPV	MEGASTROKE	AIS	TRANS	Weighted median	127	-0.00879206	0.0258397	0.733665
Platelet	MPV	MEGASTROKE	AIS	TRANS	Inverse variance weighted	127	-0.00580192	0.0184825	0.753586
Platelet	MPV	MEGASTROKE	AIS	TRANS	Simple mode	127	-0.0426667	0.047053	0.366254
Platelet	MPV	MEGASTROKE	AIS	TRANS	Weighted mode	127	-0.0325552	0.0214389	0.13139
Platelet	MPV	MEGASTROKE	LAS	EUR	MR Egger	130	0.0710531	0.0707675	0.317256
Platelet	MPV	MEGASTROKE	LAS	EUR	Weighted median	130	-0.0139518	0.0653188	0.830863
Platelet	MPV	MEGASTROKE	LAS	EUR	Inverse variance weighted	130	-0.0185868	0.0449318	0.679118
Platelet	MPV	MEGASTROKE	LAS	EUR	Simple mode	130	-0.0635437	0.153282	0.679157
Platelet	MPV	MEGASTROKE	LAS	EUR	Weighted mode	130	-0.0372147	0.0647841	0.566669
Platelet	MPV	MEGASTROKE	LAS	TRANS	MR Egger	127	0.0213186	0.0644139	0.741227
Platelet	MPV	MEGASTROKE	LAS	TRANS	Weighted median	127	-0.0429159	0.0610575	0.482132
Platelet	MPV	MEGASTROKE	LAS	TRANS	Inverse variance weighted	127	-0.0206691	0.039694	0.602567
Platelet	MPV	MEGASTROKE	LAS	TRANS	Simple mode	127	-0.115967	0.126164	0.359761
Platelet	MPV	MEGASTROKE	LAS	TRANS	Weighted mode	127	-0.0840079	0.0543136	0.124439
Platelet	MPV	MEGASTROKE	SVS	EUR	MR Egger	130	0.00472504	0.0681642	0.944844
Platelet	MPV	MEGASTROKE	SVS	EUR	Weighted median	130	0.0239189	0.0636286	0.70698
Platelet	MPV	MEGASTROKE	SVS	EUR	Inverse variance weighted	130	0.00648976	0.0428495	0.879617
Platelet	MPV	MEGASTROKE	SVS	EUR	Simple mode	130	-0.140601	0.135871	0.302694
Platelet	MPV	MEGASTROKE	SVS	EUR	Weighted mode	130	-0.0195386	0.0631542	0.757533
Platelet	MPV	MEGASTROKE	SVS	TRANS	MR Egger	125	-0.0141566	0.0547186	0.796287
Platelet	MPV	MEGASTROKE	SVS	TRANS	Weighted median	125	-0.0565384	0.0512751	0.27018
Platelet	MPV	MEGASTROKE	SVS	TRANS	Inverse variance weighted	125	-0.0197715	0.0333313	0.553061
Platelet	MPV	MEGASTROKE	SVS	TRANS	Simple mode	125	-0.0682591	0.0944606	0.471274
Platelet	MPV	MEGASTROKE	SVS	TRANS	Weighted mode	125	-0.056744	0.0522243	0.279346
Platelet	MPV	MEGASTROKE	CES	EUR	MR Egger	130	-0.0280228	0.0552593	0.612947
Platelet	MPV	MEGASTROKE	CES	EUR	Weighted median	130	-0.0244537	0.0560991	0.662908
Platelet	MPV	MEGASTROKE	CES	EUR	Inverse variance weighted	130	-0.0378751	0.0348806	0.277545
Platelet	MPV	MEGASTROKE	CES	EUR	Simple mode	130	-0.0284636	0.111196	0.798376
Platelet	MPV	MEGASTROKE	CES	EUR	Weighted mode	130	-0.0165497	0.0528944	0.754876
Platelet	MPV	MEGASTROKE	CES	TRANS	MR Egger	126	-0.0603102	0.0537697	0.264183
Platelet	MPV	MEGASTROKE	CES	TRANS	Weighted median	126	-0.0595941	0.0519444	0.251272
Platelet	MPV	MEGASTROKE	CES	TRANS	Inverse variance weighted	126	-0.0619913	0.0338431	0.0669917
Platelet	MPV	MEGASTROKE	CES	TRANS	Simple mode	126	-0.0205991	0.0995741	0.836447
Platelet	MPV	MEGASTROKE	CES	TRANS	Weighted mode	126	-0.0404768	0.0461831	0.382472
Myeloid white cell	MYELOID#	MEGASTROKE	AS	EUR	MR Egger	74	-0.0266582	0.110849	0.810633
Myeloid white cell	MYELOID#	MEGASTROKE	AS	EUR	Weighted median	74	-0.00898818	0.0543955	0.868757
Myeloid white cell	MYELOID#	MEGASTROKE	AS	EUR	Inverse variance weighted	74	-0.0328935	0.0483567	0.496361
Myeloid white cell	MYELOID#	MEGASTROKE	AS	EUR	Simple mode	74	0.0204035	0.0980349	0.835711
Myeloid white cell	MYELOID#	MEGASTROKE	AS	EUR	Weighted mode	74	0.00519983	0.0629099	0.934352
Myeloid white cell	MYELOID#	MEGASTROKE	AS	TRANS	MR Egger	71	-0.0483325	0.0991732	0.627552
Myeloid white cell	MYELOID#	MEGASTROKE	AS	TRANS	Weighted median	71	-0.00413659	0.0474092	0.93047
Myeloid white cell	MYELOID#	MEGASTROKE	AS	TRANS	Inverse variance weighted	71	-0.0262027	0.0435526	0.547419
Myeloid white cell	MYELOID#	MEGASTROKE	AS	TRANS	Simple mode	71	-0.00766351	0.0821687	0.925959
Myeloid white cell	MYELOID#	MEGASTROKE	AS	TRANS	Weighted mode	71	-0.000244348	0.0517109	0.996243
Myeloid white cell	MYELOID#	MEGASTROKE	AIS	EUR	MR Egger	74	-0.00322831	0.127256	0.979831
Myeloid white cell	MYELOID#	MEGASTROKE	AIS	EUR	Weighted median	74	0.0223896	0.0612911	0.714888
Myeloid white cell	MYELOID#	MEGASTROKE	AIS	EUR	Inverse variance weighted	74	-0.0287564	0.055216	0.602507
Myeloid white cell	MYELOID#	MEGASTROKE	AIS	EUR	Simple mode	74	-0.0374873	0.109864	0.733923
Myeloid white cell	MYELOID#	MEGASTROKE	AIS	EUR	Weighted mode	74	0.0340917	0.0671784	0.613348
Myeloid white cell	MYELOID#	MEGASTROKE	AIS	TRANS	MR Egger	71	-0.0378175	0.111061	0.734507
Myeloid white cell	MYELOID#	MEGASTROKE	AIS	TRANS	Weighted median	71	0.0160872	0.049866	0.746992
Myeloid white cell	MYELOID#	MEGASTROKE	AIS	TRANS	Inverse variance weighted	71	-0.0231062	0.048541	0.634065
Myeloid white cell	MYELOID#	MEGASTROKE	AIS	TRANS	Simple mode	71	-0.0635331	0.093017	0.496845
Myeloid white cell	MYELOID#	MEGASTROKE	AIS	TRANS	Weighted mode	71	0.0204068	0.0527601	0.700089
Myeloid white cell	MYELOID#	MEGASTROKE	LAS	EUR	MR Egger	74	-0.266719	0.252216	0.293817
Myeloid white cell	MYELOID#	MEGASTROKE	LAS	EUR	Weighted median	74	-0.201558	0.143019	0.158743
Myeloid white cell	MYELOID#	MEGASTROKE	LAS	EUR	Inverse variance weighted	74	-0.171817	0.109521	0.116694
Myeloid white cell	MYELOID#	MEGASTROKE	LAS	EUR	Simple mode	74	-0.510495	0.268822	0.0615152
Myeloid white cell	MYELOID#	MEGASTROKE	LAS	EUR	Weighted mode	74	-0.243943	0.154836	0.119467
Myeloid white cell	MYELOID#	MEGASTROKE	LAS	TRANS	MR Egger	70	-0.273308	0.209862	0.197201
Myeloid white cell	MYELOID#	MEGASTROKE	LAS	TRANS	Weighted median	70	-0.168285	0.12534	0.179394
Myeloid white cell	MYELOID#	MEGASTROKE	LAS	TRANS	Inverse variance weighted	70	-0.148989	0.0925171	0.107311
Myeloid white cell	MYELOID#	MEGASTROKE	LAS	TRANS	Simple mode	70	-0.179076	0.212838	0.403047
Myeloid white cell	MYELOID#	MEGASTROKE	LAS	TRANS	Weighted mode	70	-0.213035	0.127106	0.0982573
Myeloid white cell	MYELOID#	MEGASTROKE	SVS	EUR	MR Egger	74	0.398282	0.210556	0.0625697
Myeloid white cell	MYELOID#	MEGASTROKE	SVS	EUR	Weighted median	74	0.178597	0.132874	0.178913
Myeloid white cell	MYELOID#	MEGASTROKE	SVS	EUR	Inverse variance weighted	74	0.133893	0.0931103	0.150434
Myeloid white cell	MYELOID#	MEGASTROKE	SVS	EUR	Simple mode	74	-0.0966382	0.269581	0.721022
Myeloid white cell	MYELOID#	MEGASTROKE	SVS	EUR	Weighted mode	74	0.198082	0.143102	0.170513
Myeloid white cell	MYELOID#	MEGASTROKE	SVS	TRANS	MR Egger	71	0.193892	0.151359	0.20448
Myeloid white cell	MYELOID#	MEGASTROKE	SVS	TRANS	Weighted median	71	0.148299	0.0974321	0.12799
Myeloid white cell	MYELOID#	MEGASTROKE	SVS	TRANS	Inverse variance weighted	71	0.153051	0.0675129	0.0233912
Myeloid white cell	MYELOID#	MEGASTROKE	SVS	TRANS	Simple mode	71	0.192222	0.170252	0.262734
Myeloid white cell	MYELOID#	MEGASTROKE	SVS	TRANS	Weighted mode	71	0.192222	0.0970349	0.0515258
Myeloid white cell	MYELOID#	MEGASTROKE	CES	EUR	MR Egger	74	-0.227569	0.178951	0.20758
Myeloid white cell	MYELOID#	MEGASTROKE	CES	EUR	Weighted median	74	-0.158116	0.104764	0.131234
Myeloid white cell	MYELOID#	MEGASTROKE	CES	EUR	Inverse variance weighted	74	-0.15236	0.0773613	0.0489003
Myeloid white cell	MYELOID#	MEGASTROKE	CES	EUR	Simple mode	74	-0.00761626	0.20138	0.969934
Myeloid white cell	MYELOID#	MEGASTROKE	CES	EUR	Weighted mode	74	-0.195263	0.11628	0.0973788
Myeloid white cell	MYELOID#	MEGASTROKE	CES	TRANS	MR Egger	71	-0.162575	0.165574	0.329587
Myeloid white cell	MYELOID#	MEGASTROKE	CES	TRANS	Weighted median	71	-0.104156	0.101245	0.303595
Myeloid white cell	MYELOID#	MEGASTROKE	CES	TRANS	Inverse variance weighted	71	-0.0982998	0.0720723	0.172597
Myeloid white cell	MYELOID#	MEGASTROKE	CES	TRANS	Simple mode	71	-0.0670948	0.178808	0.708622
Myeloid white cell	MYELOID#	MEGASTROKE	CES	TRANS	Weighted mode	71	-0.0993691	0.106052	0.35199
Myeloid white cell	NEUT#	MEGASTROKE	AS	EUR	MR Egger	63	-0.0938356	0.116621	0.424164
Myeloid white cell	NEUT#	MEGASTROKE	AS	EUR	Weighted median	63	-0.00954545	0.0566507	0.866193
Myeloid white cell	NEUT#	MEGASTROKE	AS	EUR	Inverse variance weighted	63	-0.0431168	0.0527727	0.413912
Myeloid white cell	NEUT#	MEGASTROKE	AS	EUR	Simple mode	63	0.0311105	0.105275	0.768588
Myeloid white cell	NEUT#	MEGASTROKE	AS	EUR	Weighted mode	63	0.0211788	0.0603769	0.726945
Myeloid white cell	NEUT#	MEGASTROKE	AS	TRANS	MR Egger	60	-0.105317	0.104834	0.31926
Myeloid white cell	NEUT#	MEGASTROKE	AS	TRANS	Weighted median	60	-0.00411704	0.0500373	0.934425
Myeloid white cell	NEUT#	MEGASTROKE	AS	TRANS	Inverse variance weighted	60	-0.0433013	0.0476231	0.363219
Myeloid white cell	NEUT#	MEGASTROKE	AS	TRANS	Simple mode	60	0.00717201	0.0835758	0.931905
Myeloid white cell	NEUT#	MEGASTROKE	AS	TRANS	Weighted mode	60	0.0163544	0.0490833	0.740167
Myeloid white cell	NEUT#	MEGASTROKE	AIS	EUR	MR Egger	63	-0.0548682	0.136532	0.689184
Myeloid white cell	NEUT#	MEGASTROKE	AIS	EUR	Weighted median	63	0.0223867	0.0646598	0.729175
Myeloid white cell	NEUT#	MEGASTROKE	AIS	EUR	Inverse variance weighted	63	-0.0446476	0.0613514	0.466775
Myeloid white cell	NEUT#	MEGASTROKE	AIS	EUR	Simple mode	63	-0.00996201	0.109889	0.928059
Myeloid white cell	NEUT#	MEGASTROKE	AIS	EUR	Weighted mode	63	0.0371448	0.0652251	0.571084
Myeloid white cell	NEUT#	MEGASTROKE	AIS	TRANS	MR Egger	60	-0.0812392	0.120424	0.502606
Myeloid white cell	NEUT#	MEGASTROKE	AIS	TRANS	Weighted median	60	0.0192032	0.0515041	0.709262
Myeloid white cell	NEUT#	MEGASTROKE	AIS	TRANS	Inverse variance weighted	60	-0.0441205	0.0542872	0.416377
Myeloid white cell	NEUT#	MEGASTROKE	AIS	TRANS	Simple mode	60	0.0163259	0.0934269	0.861879
Myeloid white cell	NEUT#	MEGASTROKE	AIS	TRANS	Weighted mode	60	0.0267302	0.0533225	0.61803
Myeloid white cell	NEUT#	MEGASTROKE	LAS	EUR	MR Egger	63	-0.35649	0.231605	0.128923
Myeloid white cell	NEUT#	MEGASTROKE	LAS	EUR	Weighted median	63	-0.191279	0.152113	0.208578
Myeloid white cell	NEUT#	MEGASTROKE	LAS	EUR	Inverse variance weighted	63	-0.23452	0.104535	0.0248675
Myeloid white cell	NEUT#	MEGASTROKE	LAS	EUR	Simple mode	63	-0.248251	0.2693	0.360185
Myeloid white cell	NEUT#	MEGASTROKE	LAS	EUR	Weighted mode	63	-0.161872	0.162638	0.323464
Myeloid white cell	NEUT#	MEGASTROKE	LAS	TRANS	MR Egger	58	-0.369797	0.193255	0.060799
Myeloid white cell	NEUT#	MEGASTROKE	LAS	TRANS	Weighted median	58	-0.176007	0.12214	0.149578
Myeloid white cell	NEUT#	MEGASTROKE	LAS	TRANS	Inverse variance weighted	58	-0.198381	0.0878011	0.023856
Myeloid white cell	NEUT#	MEGASTROKE	LAS	TRANS	Simple mode	58	-0.265958	0.218469	0.228479
Myeloid white cell	NEUT#	MEGASTROKE	LAS	TRANS	Weighted mode	58	-0.197792	0.132215	0.140173
Myeloid white cell	NEUT#	MEGASTROKE	SVS	EUR	MR Egger	63	0.180107	0.218351	0.412672
Myeloid white cell	NEUT#	MEGASTROKE	SVS	EUR	Weighted median	63	0.184729	0.132956	0.164711
Myeloid white cell	NEUT#	MEGASTROKE	SVS	EUR	Inverse variance weighted	63	0.169608	0.098767	0.0859332
Myeloid white cell	NEUT#	MEGASTROKE	SVS	EUR	Simple mode	63	0.181847	0.248867	0.467715
Myeloid white cell	NEUT#	MEGASTROKE	SVS	EUR	Weighted mode	63	0.231761	0.137302	0.0964424
Myeloid white cell	NEUT#	MEGASTROKE	SVS	TRANS	MR Egger	59	0.082607	0.179093	0.646373
Myeloid white cell	NEUT#	MEGASTROKE	SVS	TRANS	Weighted median	59	0.156317	0.100862	0.121185
Myeloid white cell	NEUT#	MEGASTROKE	SVS	TRANS	Inverse variance weighted	59	0.124017	0.0816496	0.128791
Myeloid white cell	NEUT#	MEGASTROKE	SVS	TRANS	Simple mode	59	0.0639772	0.167451	0.703809
Myeloid white cell	NEUT#	MEGASTROKE	SVS	TRANS	Weighted mode	59	0.184838	0.0919241	0.049006
Myeloid white cell	NEUT#	MEGASTROKE	CES	EUR	MR Egger	63	-0.293612	0.187226	0.122003
Myeloid white cell	NEUT#	MEGASTROKE	CES	EUR	Weighted median	63	-0.235136	0.10957	0.0318736
Myeloid white cell	NEUT#	MEGASTROKE	CES	EUR	Inverse variance weighted	63	-0.169839	0.0841438	0.0435459
Myeloid white cell	NEUT#	MEGASTROKE	CES	EUR	Simple mode	63	-0.282432	0.194089	0.150668
Myeloid white cell	NEUT#	MEGASTROKE	CES	EUR	Weighted mode	63	-0.22882	0.130694	0.0849257
Myeloid white cell	NEUT#	MEGASTROKE	CES	TRANS	MR Egger	61	-0.245357	0.172112	0.159262
Myeloid white cell	NEUT#	MEGASTROKE	CES	TRANS	Weighted median	61	-0.113433	0.106103	0.285028
Myeloid white cell	NEUT#	MEGASTROKE	CES	TRANS	Inverse variance weighted	61	-0.128717	0.0773601	0.0961383
Myeloid white cell	NEUT#	MEGASTROKE	CES	TRANS	Simple mode	61	-0.188186	0.203935	0.359822
Myeloid white cell	NEUT#	MEGASTROKE	CES	TRANS	Weighted mode	61	-0.125051	0.106508	0.244994
Compound white cell	NEUT%	MEGASTROKE	AS	EUR	MR Egger	52	0.0554594	0.0977821	0.573134
Compound white cell	NEUT%	MEGASTROKE	AS	EUR	Weighted median	52	-0.00148797	0.0629314	0.981136
Compound white cell	NEUT%	MEGASTROKE	AS	EUR	Inverse variance weighted	52	-0.0298695	0.0394547	0.449014
Compound white cell	NEUT%	MEGASTROKE	AS	EUR	Simple mode	52	0.0407133	0.105467	0.701082
Compound white cell	NEUT%	MEGASTROKE	AS	EUR	Weighted mode	52	0.0301136	0.0818117	0.714334
Compound white cell	NEUT%	MEGASTROKE	AS	TRANS	MR Egger	50	0.16163	0.0912124	0.0827383
Compound white cell	NEUT%	MEGASTROKE	AS	TRANS	Weighted median	50	-0.0059951	0.0561097	0.914911
Compound white cell	NEUT%	MEGASTROKE	AS	TRANS	Inverse variance weighted	50	-0.0303428	0.0384487	0.43001
Compound white cell	NEUT%	MEGASTROKE	AS	TRANS	Simple mode	50	-0.0363538	0.105164	0.731058
Compound white cell	NEUT%	MEGASTROKE	AS	TRANS	Weighted mode	50	0.0091131	0.0703568	0.897471
Compound white cell	NEUT%	MEGASTROKE	AIS	EUR	MR Egger	52	0.0945033	0.105674	0.375453
Compound white cell	NEUT%	MEGASTROKE	AIS	EUR	Weighted median	52	0.0304213	0.0658882	0.644288
Compound white cell	NEUT%	MEGASTROKE	AIS	EUR	Inverse variance weighted	52	-0.0180944	0.0426629	0.671474
Compound white cell	NEUT%	MEGASTROKE	AIS	EUR	Simple mode	52	-0.0813919	0.124091	0.514832
Compound white cell	NEUT%	MEGASTROKE	AIS	EUR	Weighted mode	52	0.0468467	0.084018	0.579571
Compound white cell	NEUT%	MEGASTROKE	AIS	TRANS	MR Egger	51	0.198681	0.0926536	0.0369921
Compound white cell	NEUT%	MEGASTROKE	AIS	TRANS	Weighted median	51	0.0296724	0.0599145	0.620427
Compound white cell	NEUT%	MEGASTROKE	AIS	TRANS	Inverse variance weighted	51	-0.024203	0.0395167	0.540223
Compound white cell	NEUT%	MEGASTROKE	AIS	TRANS	Simple mode	51	0.013472	0.10465	0.898085
Compound white cell	NEUT%	MEGASTROKE	AIS	TRANS	Weighted mode	51	0.0636211	0.0659872	0.339614
Compound white cell	NEUT%	MEGASTROKE	LAS	EUR	MR Egger	52	-0.175791	0.362166	0.62952
Compound white cell	NEUT%	MEGASTROKE	LAS	EUR	Weighted median	52	-0.236715	0.186829	0.205151
Compound white cell	NEUT%	MEGASTROKE	LAS	EUR	Inverse variance weighted	52	-0.148403	0.143959	0.302601
Compound white cell	NEUT%	MEGASTROKE	LAS	EUR	Simple mode	52	-0.0785373	0.348593	0.822648
Compound white cell	NEUT%	MEGASTROKE	LAS	EUR	Weighted mode	52	-0.233397	0.206843	0.264442
Compound white cell	NEUT%	MEGASTROKE	LAS	TRANS	MR Egger	50	-0.0999038	0.334789	0.76668
Compound white cell	NEUT%	MEGASTROKE	LAS	TRANS	Weighted median	50	-0.224089	0.15396	0.145531
Compound white cell	NEUT%	MEGASTROKE	LAS	TRANS	Inverse variance weighted	50	-0.201276	0.132519	0.128799
Compound white cell	NEUT%	MEGASTROKE	LAS	TRANS	Simple mode	50	-0.112477	0.267435	0.675902
Compound white cell	NEUT%	MEGASTROKE	LAS	TRANS	Weighted mode	50	-0.26275	0.146575	0.0792115
Compound white cell	NEUT%	MEGASTROKE	SVS	EUR	MR Egger	52	0.466106	0.241397	0.0591796
Compound white cell	NEUT%	MEGASTROKE	SVS	EUR	Weighted median	52	0.251086	0.143516	0.080198
Compound white cell	NEUT%	MEGASTROKE	SVS	EUR	Inverse variance weighted	52	0.182173	0.0981467	0.063435
Compound white cell	NEUT%	MEGASTROKE	SVS	EUR	Simple mode	52	0.264934	0.241364	0.277512
Compound white cell	NEUT%	MEGASTROKE	SVS	EUR	Weighted mode	52	0.299617	0.176149	0.0950467
Compound white cell	NEUT%	MEGASTROKE	SVS	TRANS	MR Egger	51	0.38467	0.192812	0.0516138
Compound white cell	NEUT%	MEGASTROKE	SVS	TRANS	Weighted median	51	0.198838	0.112752	0.0778159
Compound white cell	NEUT%	MEGASTROKE	SVS	TRANS	Inverse variance weighted	51	0.116611	0.0787748	0.13879
Compound white cell	NEUT%	MEGASTROKE	SVS	TRANS	Simple mode	51	0.18756	0.199659	0.35204
Compound white cell	NEUT%	MEGASTROKE	SVS	TRANS	Weighted mode	51	0.219601	0.120276	0.0738543
Compound white cell	NEUT%	MEGASTROKE	CES	EUR	MR Egger	52	-0.140938	0.231119	0.544751
Compound white cell	NEUT%	MEGASTROKE	CES	EUR	Weighted median	52	-0.326876	0.127199	0.0101757
Compound white cell	NEUT%	MEGASTROKE	CES	EUR	Inverse variance weighted	52	-0.176358	0.0913164	0.0534475
Compound white cell	NEUT%	MEGASTROKE	CES	EUR	Simple mode	52	-0.388955	0.244393	0.117674
Compound white cell	NEUT%	MEGASTROKE	CES	EUR	Weighted mode	52	-0.298158	0.18594	0.114995
Compound white cell	NEUT%	MEGASTROKE	CES	TRANS	MR Egger	49	-0.0330608	0.235616	0.88901
Compound white cell	NEUT%	MEGASTROKE	CES	TRANS	Weighted median	49	-0.139148	0.13007	0.284713
Compound white cell	NEUT%	MEGASTROKE	CES	TRANS	Inverse variance weighted	49	-0.146151	0.0907962	0.107471
Compound white cell	NEUT%	MEGASTROKE	CES	TRANS	Simple mode	49	-0.225922	0.232751	0.336584
Compound white cell	NEUT%	MEGASTROKE	CES	TRANS	Weighted mode	49	-0.110565	0.147534	0.45726
Myeloid white cell	NEUT%GRAN	MEGASTROKE	AS	EUR	MR Egger	73	-0.131999	0.0906686	0.149843
Myeloid white cell	NEUT%GRAN	MEGASTROKE	AS	EUR	Weighted median	73	0.00712988	0.0477495	0.881302
Myeloid white cell	NEUT%GRAN	MEGASTROKE	AS	EUR	Inverse variance weighted	73	-0.0415635	0.0385334	0.280749
Myeloid white cell	NEUT%GRAN	MEGASTROKE	AS	EUR	Simple mode	73	0.0419014	0.0999263	0.676229
Myeloid white cell	NEUT%GRAN	MEGASTROKE	AS	EUR	Weighted mode	73	0.0199175	0.0713892	0.781045
Myeloid white cell	NEUT%GRAN	MEGASTROKE	AS	TRANS	MR Egger	71	-0.0442859	0.0828944	0.59489
Myeloid white cell	NEUT%GRAN	MEGASTROKE	AS	TRANS	Weighted median	71	0.00741146	0.0444851	0.86768
Myeloid white cell	NEUT%GRAN	MEGASTROKE	AS	TRANS	Inverse variance weighted	71	-0.0215818	0.0358651	0.547342
Myeloid white cell	NEUT%GRAN	MEGASTROKE	AS	TRANS	Simple mode	71	-0.0440489	0.0982517	0.655302
Myeloid white cell	NEUT%GRAN	MEGASTROKE	AS	TRANS	Weighted mode	71	0.0386087	0.0642632	0.54992
Myeloid white cell	NEUT%GRAN	MEGASTROKE	AIS	EUR	MR Egger	73	-0.167686	0.100633	0.100055
Myeloid white cell	NEUT%GRAN	MEGASTROKE	AIS	EUR	Weighted median	73	0.00777321	0.0556884	0.888989
Myeloid white cell	NEUT%GRAN	MEGASTROKE	AIS	EUR	Inverse variance weighted	73	-0.041446	0.0427616	0.332429
Myeloid white cell	NEUT%GRAN	MEGASTROKE	AIS	EUR	Simple mode	73	0.0214375	0.103077	0.835836
Myeloid white cell	NEUT%GRAN	MEGASTROKE	AIS	EUR	Weighted mode	73	0.0214375	0.0644	0.740192
Myeloid white cell	NEUT%GRAN	MEGASTROKE	AIS	TRANS	MR Egger	71	-0.0448508	0.0894593	0.617718
Myeloid white cell	NEUT%GRAN	MEGASTROKE	AIS	TRANS	Weighted median	71	0.0243265	0.0454264	0.592294
Myeloid white cell	NEUT%GRAN	MEGASTROKE	AIS	TRANS	Inverse variance weighted	71	-0.0146785	0.0387921	0.705141
Myeloid white cell	NEUT%GRAN	MEGASTROKE	AIS	TRANS	Simple mode	71	-0.0474577	0.0980461	0.629872
Myeloid white cell	NEUT%GRAN	MEGASTROKE	AIS	TRANS	Weighted mode	71	0.0421742	0.0585166	0.47348
Myeloid white cell	NEUT%GRAN	MEGASTROKE	LAS	EUR	MR Egger	73	-0.624443	0.221854	0.00631402
Myeloid white cell	NEUT%GRAN	MEGASTROKE	LAS	EUR	Weighted median	73	-0.288487	0.135526	0.0332838
Myeloid white cell	NEUT%GRAN	MEGASTROKE	LAS	EUR	Inverse variance weighted	73	-0.232612	0.0940569	0.0133948
Myeloid white cell	NEUT%GRAN	MEGASTROKE	LAS	EUR	Simple mode	73	-0.157747	0.3544	0.657576
Myeloid white cell	NEUT%GRAN	MEGASTROKE	LAS	EUR	Weighted mode	73	-0.481393	0.216776	0.0295192
Myeloid white cell	NEUT%GRAN	MEGASTROKE	LAS	TRANS	MR Egger	70	-0.366769	0.173775	0.038487
Myeloid white cell	NEUT%GRAN	MEGASTROKE	LAS	TRANS	Weighted median	70	-0.288549	0.111915	0.0099293
Myeloid white cell	NEUT%GRAN	MEGASTROKE	LAS	TRANS	Inverse variance weighted	70	-0.199607	0.0762033	0.0088085
Myeloid white cell	NEUT%GRAN	MEGASTROKE	LAS	TRANS	Simple mode	70	-0.297209	0.243536	0.226471
Myeloid white cell	NEUT%GRAN	MEGASTROKE	LAS	TRANS	Weighted mode	70	-0.285531	0.149227	0.0598458
Myeloid white cell	NEUT%GRAN	MEGASTROKE	SVS	EUR	MR Egger	73	-0.182179	0.183556	0.324325
Myeloid white cell	NEUT%GRAN	MEGASTROKE	SVS	EUR	Weighted median	73	0.0998143	0.11935	0.402979
Myeloid white cell	NEUT%GRAN	MEGASTROKE	SVS	EUR	Inverse variance weighted	73	0.0612165	0.0777683	0.431186
Myeloid white cell	NEUT%GRAN	MEGASTROKE	SVS	EUR	Simple mode	73	0.146779	0.247934	0.5557
Myeloid white cell	NEUT%GRAN	MEGASTROKE	SVS	EUR	Weighted mode	73	0.122969	0.171503	0.475687
Myeloid white cell	NEUT%GRAN	MEGASTROKE	SVS	TRANS	MR Egger	69	-0.0868015	0.137909	0.531221
Myeloid white cell	NEUT%GRAN	MEGASTROKE	SVS	TRANS	Weighted median	69	0.0788715	0.101241	0.435954
Myeloid white cell	NEUT%GRAN	MEGASTROKE	SVS	TRANS	Inverse variance weighted	69	0.0520088	0.0632134	0.41065
Myeloid white cell	NEUT%GRAN	MEGASTROKE	SVS	TRANS	Simple mode	69	0.0664953	0.182265	0.716373
Myeloid white cell	NEUT%GRAN	MEGASTROKE	SVS	TRANS	Weighted mode	69	0.0575388	0.108235	0.596728
Myeloid white cell	NEUT%GRAN	MEGASTROKE	CES	EUR	MR Egger	73	-0.00244009	0.156055	0.987569
Myeloid white cell	NEUT%GRAN	MEGASTROKE	CES	EUR	Weighted median	73	-0.18456	0.0951636	0.0524524
Myeloid white cell	NEUT%GRAN	MEGASTROKE	CES	EUR	Inverse variance weighted	73	-0.0921661	0.063359	0.145762
Myeloid white cell	NEUT%GRAN	MEGASTROKE	CES	EUR	Simple mode	73	-0.248547	0.205552	0.230554
Myeloid white cell	NEUT%GRAN	MEGASTROKE	CES	EUR	Weighted mode	73	-0.278162	0.180253	0.127172
Myeloid white cell	NEUT%GRAN	MEGASTROKE	CES	TRANS	MR Egger	69	-0.148763	0.181341	0.414926
Myeloid white cell	NEUT%GRAN	MEGASTROKE	CES	TRANS	Weighted median	69	-0.109168	0.0901243	0.22578
Myeloid white cell	NEUT%GRAN	MEGASTROKE	CES	TRANS	Inverse variance weighted	69	-0.0868513	0.0621927	0.162568
Myeloid white cell	NEUT%GRAN	MEGASTROKE	CES	TRANS	Simple mode	69	-0.0956641	0.181996	0.600849
Myeloid white cell	NEUT%GRAN	MEGASTROKE	CES	TRANS	Weighted mode	69	-0.149972	0.160196	0.352494
Platelet	PCT	MEGASTROKE	AS	EUR	MR Egger	92	0.176209	0.0578474	0.00304147
Platelet	PCT	MEGASTROKE	AS	EUR	Weighted median	92	0.0751147	0.0378615	0.0472634
Platelet	PCT	MEGASTROKE	AS	EUR	Inverse variance weighted	92	0.12005	0.0282228	2.10325e-05
Platelet	PCT	MEGASTROKE	AS	EUR	Simple mode	92	0.211416	0.0771987	0.00742298
Platelet	PCT	MEGASTROKE	AS	EUR	Weighted mode	92	0.0498524	0.0439997	0.260184
Platelet	PCT	MEGASTROKE	AS	TRANS	MR Egger	87	0.158261	0.0557218	0.00564056
Platelet	PCT	MEGASTROKE	AS	TRANS	Weighted median	87	0.0817324	0.0336249	0.0150693
Platelet	PCT	MEGASTROKE	AS	TRANS	Inverse variance weighted	87	0.107387	0.0268422	6.316e-05
Platelet	PCT	MEGASTROKE	AS	TRANS	Simple mode	87	0.042526	0.0760208	0.577343
Platelet	PCT	MEGASTROKE	AS	TRANS	Weighted mode	87	0.0477673	0.039162	0.225899
Platelet	PCT	MEGASTROKE	AIS	EUR	MR Egger	92	0.174607	0.0639559	0.0076164
Platelet	PCT	MEGASTROKE	AIS	EUR	Weighted median	92	0.0734109	0.0401594	0.0675514
Platelet	PCT	MEGASTROKE	AIS	EUR	Inverse variance weighted	92	0.130309	0.0312187	2.99213e-05
Platelet	PCT	MEGASTROKE	AIS	EUR	Simple mode	92	0.0962218	0.0830517	0.24966
Platelet	PCT	MEGASTROKE	AIS	EUR	Weighted mode	92	0.0489513	0.0510487	0.340143
Platelet	PCT	MEGASTROKE	AIS	TRANS	MR Egger	89	0.156081	0.0593625	0.0101163
Platelet	PCT	MEGASTROKE	AIS	TRANS	Weighted median	89	0.0800708	0.0372679	0.0316727
Platelet	PCT	MEGASTROKE	AIS	TRANS	Inverse variance weighted	89	0.116451	0.0286681	4.86479e-05
Platelet	PCT	MEGASTROKE	AIS	TRANS	Simple mode	89	0.0904702	0.0720167	0.212354
Platelet	PCT	MEGASTROKE	AIS	TRANS	Weighted mode	89	0.046734	0.0410687	0.258231
Platelet	PCT	MEGASTROKE	LAS	EUR	MR Egger	92	0.380224	0.149909	0.0129244
Platelet	PCT	MEGASTROKE	LAS	EUR	Weighted median	92	0.169645	0.104332	0.103949
Platelet	PCT	MEGASTROKE	LAS	EUR	Inverse variance weighted	92	0.129894	0.0739438	0.0789773
Platelet	PCT	MEGASTROKE	LAS	EUR	Simple mode	92	0.48587	0.28058	0.0867226
Platelet	PCT	MEGASTROKE	LAS	EUR	Weighted mode	92	0.433811	0.256689	0.0944462
Platelet	PCT	MEGASTROKE	LAS	TRANS	MR Egger	88	0.246107	0.130168	0.0620335
Platelet	PCT	MEGASTROKE	LAS	TRANS	Weighted median	88	0.144643	0.0848247	0.0881574
Platelet	PCT	MEGASTROKE	LAS	TRANS	Inverse variance weighted	88	0.141042	0.0624968	0.0240217
Platelet	PCT	MEGASTROKE	LAS	TRANS	Simple mode	88	0.408719	0.209271	0.0540272
Platelet	PCT	MEGASTROKE	LAS	TRANS	Weighted mode	88	-0.0617653	0.119679	0.607102
Platelet	PCT	MEGASTROKE	SVS	EUR	MR Egger	92	0.207763	0.127703	0.107249
Platelet	PCT	MEGASTROKE	SVS	EUR	Weighted median	92	-0.0165529	0.0971804	0.86475
Platelet	PCT	MEGASTROKE	SVS	EUR	Inverse variance weighted	92	0.0630059	0.0623124	0.311955
Platelet	PCT	MEGASTROKE	SVS	EUR	Simple mode	92	0.0233881	0.197771	0.906123
Platelet	PCT	MEGASTROKE	SVS	EUR	Weighted mode	92	-0.0277427	0.140106	0.843477
Platelet	PCT	MEGASTROKE	SVS	TRANS	MR Egger	90	0.153037	0.104522	0.146713
Platelet	PCT	MEGASTROKE	SVS	TRANS	Weighted median	90	0.0616808	0.0683205	0.366624
Platelet	PCT	MEGASTROKE	SVS	TRANS	Inverse variance weighted	90	0.102623	0.0496108	0.0385864
Platelet	PCT	MEGASTROKE	SVS	TRANS	Simple mode	90	0.0141143	0.145762	0.923078
Platelet	PCT	MEGASTROKE	SVS	TRANS	Weighted mode	90	0.0302003	0.0859374	0.726102
Platelet	PCT	MEGASTROKE	CES	EUR	MR Egger	92	0.175284	0.106928	0.104647
Platelet	PCT	MEGASTROKE	CES	EUR	Weighted median	92	0.265346	0.0809423	0.00104465
Platelet	PCT	MEGASTROKE	CES	EUR	Inverse variance weighted	92	0.212052	0.0516783	4.07271e-05
Platelet	PCT	MEGASTROKE	CES	EUR	Simple mode	92	0.34473	0.189741	0.0725324
Platelet	PCT	MEGASTROKE	CES	EUR	Weighted mode	92	0.326549	0.12355	0.00967435
Platelet	PCT	MEGASTROKE	CES	TRANS	MR Egger	90	0.201883	0.0985462	0.0434794
Platelet	PCT	MEGASTROKE	CES	TRANS	Weighted median	90	0.275822	0.0746187	0.000218663
Platelet	PCT	MEGASTROKE	CES	TRANS	Inverse variance weighted	90	0.190447	0.0471438	5.3517e-05
Platelet	PCT	MEGASTROKE	CES	TRANS	Simple mode	90	0.334219	0.166813	0.0481593
Platelet	PCT	MEGASTROKE	CES	TRANS	Weighted mode	90	0.334219	0.117288	0.00543895
Platelet	PDW	MEGASTROKE	AS	EUR	MR Egger	82	-0.0353977	0.0502706	0.483388
Platelet	PDW	MEGASTROKE	AS	EUR	Weighted median	82	-0.0382797	0.0360937	0.288888
Platelet	PDW	MEGASTROKE	AS	EUR	Inverse variance weighted	82	-0.0283319	0.0258704	0.273451
Platelet	PDW	MEGASTROKE	AS	EUR	Simple mode	82	-0.0510395	0.0655454	0.438432
Platelet	PDW	MEGASTROKE	AS	EUR	Weighted mode	82	-0.0452702	0.0464337	0.332492
Platelet	PDW	MEGASTROKE	AS	TRANS	MR Egger	81	0.0141684	0.0503445	0.779117
Platelet	PDW	MEGASTROKE	AS	TRANS	Weighted median	81	-0.0239255	0.0311712	0.442753
Platelet	PDW	MEGASTROKE	AS	TRANS	Inverse variance weighted	81	-0.0152728	0.0257734	0.553463
Platelet	PDW	MEGASTROKE	AS	TRANS	Simple mode	81	-0.036818	0.057371	0.522868
Platelet	PDW	MEGASTROKE	AS	TRANS	Weighted mode	81	-0.036818	0.0352242	0.299056
Platelet	PDW	MEGASTROKE	AIS	EUR	MR Egger	82	-0.0393649	0.0579364	0.498813
Platelet	PDW	MEGASTROKE	AIS	EUR	Weighted median	82	-0.0524313	0.0386166	0.174546
Platelet	PDW	MEGASTROKE	AIS	EUR	Inverse variance weighted	82	-0.0411626	0.0297841	0.166962
Platelet	PDW	MEGASTROKE	AIS	EUR	Simple mode	82	-0.103109	0.0680551	0.133644
Platelet	PDW	MEGASTROKE	AIS	EUR	Weighted mode	82	-0.0704564	0.048914	0.153604
Platelet	PDW	MEGASTROKE	AIS	TRANS	MR Egger	81	0.0156176	0.0564118	0.782619
Platelet	PDW	MEGASTROKE	AIS	TRANS	Weighted median	81	-0.036619	0.0332499	0.270754
Platelet	PDW	MEGASTROKE	AIS	TRANS	Inverse variance weighted	81	-0.0233122	0.0288662	0.419324
Platelet	PDW	MEGASTROKE	AIS	TRANS	Simple mode	81	-0.031828	0.0663153	0.632573
Platelet	PDW	MEGASTROKE	AIS	TRANS	Weighted mode	81	-0.0383253	0.037606	0.311216
Platelet	PDW	MEGASTROKE	LAS	EUR	MR Egger	82	-0.227767	0.13308	0.0908622
Platelet	PDW	MEGASTROKE	LAS	EUR	Weighted median	82	-0.102902	0.0925507	0.266207
Platelet	PDW	MEGASTROKE	LAS	EUR	Inverse variance weighted	82	-0.0156785	0.0695278	0.821591
Platelet	PDW	MEGASTROKE	LAS	EUR	Simple mode	82	-0.341541	0.176556	0.0565473
Platelet	PDW	MEGASTROKE	LAS	EUR	Weighted mode	82	-0.165911	0.10337	0.112382
Platelet	PDW	MEGASTROKE	LAS	TRANS	MR Egger	80	-0.143489	0.12305	0.247125
Platelet	PDW	MEGASTROKE	LAS	TRANS	Weighted median	80	-0.11631	0.079662	0.144277
Platelet	PDW	MEGASTROKE	LAS	TRANS	Inverse variance weighted	80	-0.00670603	0.062615	0.91471
Platelet	PDW	MEGASTROKE	LAS	TRANS	Simple mode	80	-0.208009	0.133258	0.122534
Platelet	PDW	MEGASTROKE	LAS	TRANS	Weighted mode	80	-0.120955	0.0788959	0.129249
Platelet	PDW	MEGASTROKE	SVS	EUR	MR Egger	82	-0.123929	0.109876	0.26273
Platelet	PDW	MEGASTROKE	SVS	EUR	Weighted median	82	-0.110224	0.0886245	0.213602
Platelet	PDW	MEGASTROKE	SVS	EUR	Inverse variance weighted	82	-0.113977	0.0564631	0.0435278
Platelet	PDW	MEGASTROKE	SVS	EUR	Simple mode	82	-0.030862	0.152752	0.840392
Platelet	PDW	MEGASTROKE	SVS	EUR	Weighted mode	82	-0.116172	0.0954165	0.22694
Platelet	PDW	MEGASTROKE	SVS	TRANS	MR Egger	80	-0.0971634	0.0852088	0.257652
Platelet	PDW	MEGASTROKE	SVS	TRANS	Weighted median	80	-0.0623641	0.0609381	0.306119
Platelet	PDW	MEGASTROKE	SVS	TRANS	Inverse variance weighted	80	-0.0558379	0.0430417	0.194529
Platelet	PDW	MEGASTROKE	SVS	TRANS	Simple mode	80	0.0245722	0.116581	0.833607
Platelet	PDW	MEGASTROKE	SVS	TRANS	Weighted mode	80	-0.0590328	0.0758457	0.438701
Platelet	PDW	MEGASTROKE	CES	EUR	MR Egger	82	0.0378007	0.102086	0.712151
Platelet	PDW	MEGASTROKE	CES	EUR	Weighted median	82	-0.0265621	0.0774246	0.731545
Platelet	PDW	MEGASTROKE	CES	EUR	Inverse variance weighted	82	-0.0464014	0.0527894	0.379406
Platelet	PDW	MEGASTROKE	CES	EUR	Simple mode	82	-0.0811763	0.143251	0.572503
Platelet	PDW	MEGASTROKE	CES	EUR	Weighted mode	82	-0.106101	0.0986966	0.285555
Platelet	PDW	MEGASTROKE	CES	TRANS	MR Egger	79	0.0135434	0.0954767	0.887569
Platelet	PDW	MEGASTROKE	CES	TRANS	Weighted median	79	-0.00864257	0.0748817	0.908115
Platelet	PDW	MEGASTROKE	CES	TRANS	Inverse variance weighted	79	-0.0454751	0.0491738	0.355079
Platelet	PDW	MEGASTROKE	CES	TRANS	Simple mode	79	0.0462955	0.120022	0.70075
Platelet	PDW	MEGASTROKE	CES	TRANS	Weighted mode	79	0.0143169	0.0820706	0.861967
Platelet	PLT#	MEGASTROKE	AS	EUR	MR Egger	114	0.0929925	0.0558942	0.0989636
Platelet	PLT#	MEGASTROKE	AS	EUR	Weighted median	114	0.0473296	0.0334757	0.157407
Platelet	PLT#	MEGASTROKE	AS	EUR	Inverse variance weighted	114	0.0692021	0.0268169	0.00986456
Platelet	PLT#	MEGASTROKE	AS	EUR	Simple mode	114	0.0505521	0.0661727	0.446494
Platelet	PLT#	MEGASTROKE	AS	EUR	Weighted mode	114	0.0348175	0.0357361	0.331992
Platelet	PLT#	MEGASTROKE	AS	TRANS	MR Egger	112	0.0859443	0.0520845	0.101776
Platelet	PLT#	MEGASTROKE	AS	TRANS	Weighted median	112	0.0627845	0.0300562	0.0367161
Platelet	PLT#	MEGASTROKE	AS	TRANS	Inverse variance weighted	112	0.0610671	0.0246409	0.0132015
Platelet	PLT#	MEGASTROKE	AS	TRANS	Simple mode	112	0.0528867	0.0601086	0.380841
Platelet	PLT#	MEGASTROKE	AS	TRANS	Weighted mode	112	0.0528867	0.0360458	0.145147
Platelet	PLT#	MEGASTROKE	AIS	EUR	MR Egger	114	0.103917	0.0628416	0.101002
Platelet	PLT#	MEGASTROKE	AIS	EUR	Weighted median	114	0.0516513	0.0374208	0.167499
Platelet	PLT#	MEGASTROKE	AIS	EUR	Inverse variance weighted	114	0.0833248	0.0301112	0.00565336
Platelet	PLT#	MEGASTROKE	AIS	EUR	Simple mode	114	0.0285766	0.0727932	0.695375
Platelet	PLT#	MEGASTROKE	AIS	EUR	Weighted mode	114	0.0408406	0.0434413	0.349155
Platelet	PLT#	MEGASTROKE	AIS	TRANS	MR Egger	110	0.0916621	0.0584578	0.119806
Platelet	PLT#	MEGASTROKE	AIS	TRANS	Weighted median	110	0.0660414	0.0323634	0.0412886
Platelet	PLT#	MEGASTROKE	AIS	TRANS	Inverse variance weighted	110	0.0708993	0.027676	0.0104142
Platelet	PLT#	MEGASTROKE	AIS	TRANS	Simple mode	110	0.0270324	0.0713969	0.705705
Platelet	PLT#	MEGASTROKE	AIS	TRANS	Weighted mode	110	0.0563279	0.0428142	0.191058
Platelet	PLT#	MEGASTROKE	LAS	EUR	MR Egger	114	0.178539	0.136249	0.192747
Platelet	PLT#	MEGASTROKE	LAS	EUR	Weighted median	114	0.0300266	0.0977082	0.758608
Platelet	PLT#	MEGASTROKE	LAS	EUR	Inverse variance weighted	114	0.0857445	0.065151	0.188144
Platelet	PLT#	MEGASTROKE	LAS	EUR	Simple mode	114	0.344499	0.248146	0.167779
Platelet	PLT#	MEGASTROKE	LAS	EUR	Weighted mode	114	0.0236378	0.149856	0.874946
Platelet	PLT#	MEGASTROKE	LAS	TRANS	MR Egger	111	0.0968008	0.123715	0.435646
Platelet	PLT#	MEGASTROKE	LAS	TRANS	Weighted median	111	0.0719002	0.0880167	0.41399
Platelet	PLT#	MEGASTROKE	LAS	TRANS	Inverse variance weighted	111	0.105799	0.0578209	0.0672843
Platelet	PLT#	MEGASTROKE	LAS	TRANS	Simple mode	111	0.113108	0.199767	0.572411
Platelet	PLT#	MEGASTROKE	LAS	TRANS	Weighted mode	111	0.0613839	0.107265	0.56831
Platelet	PLT#	MEGASTROKE	SVS	EUR	MR Egger	114	0.193765	0.123502	0.119488
Platelet	PLT#	MEGASTROKE	SVS	EUR	Weighted median	114	0.01603	0.0831787	0.84718
Platelet	PLT#	MEGASTROKE	SVS	EUR	Inverse variance weighted	114	0.094791	0.059267	0.109734
Platelet	PLT#	MEGASTROKE	SVS	EUR	Simple mode	114	0.0647706	0.188426	0.731677
Platelet	PLT#	MEGASTROKE	SVS	EUR	Weighted mode	114	0.0401199	0.113461	0.724296
Platelet	PLT#	MEGASTROKE	SVS	TRANS	MR Egger	112	0.130393	0.101288	0.200676
Platelet	PLT#	MEGASTROKE	SVS	TRANS	Weighted median	112	0.0754721	0.0647149	0.243523
Platelet	PLT#	MEGASTROKE	SVS	TRANS	Inverse variance weighted	112	0.0946864	0.0470861	0.0443339
Platelet	PLT#	MEGASTROKE	SVS	TRANS	Simple mode	112	0.282988	0.139795	0.0453398
Platelet	PLT#	MEGASTROKE	SVS	TRANS	Weighted mode	112	0.134228	0.0845616	0.115279
Platelet	PLT#	MEGASTROKE	CES	EUR	MR Egger	114	0.165303	0.103621	0.11347
Platelet	PLT#	MEGASTROKE	CES	EUR	Weighted median	114	0.172339	0.0772919	0.0257664
Platelet	PLT#	MEGASTROKE	CES	EUR	Inverse variance weighted	114	0.159535	0.0494963	0.00126782
Platelet	PLT#	MEGASTROKE	CES	EUR	Simple mode	114	-0.129103	0.18324	0.482537
Platelet	PLT#	MEGASTROKE	CES	EUR	Weighted mode	114	0.161664	0.102098	0.116119
Platelet	PLT#	MEGASTROKE	CES	TRANS	MR Egger	111	0.167913	0.0974924	0.0878482
Platelet	PLT#	MEGASTROKE	CES	TRANS	Weighted median	111	0.218221	0.0739635	0.0031737
Platelet	PLT#	MEGASTROKE	CES	TRANS	Inverse variance weighted	111	0.147356	0.0462619	0.00144625
Platelet	PLT#	MEGASTROKE	CES	TRANS	Simple mode	111	-0.0465228	0.169628	0.784396
Platelet	PLT#	MEGASTROKE	CES	TRANS	Weighted mode	111	0.233208	0.10467	0.0279132
Mature red cell	RBC#	MEGASTROKE	AS	EUR	MR Egger	88	0.00437584	0.0686126	0.949297
Mature red cell	RBC#	MEGASTROKE	AS	EUR	Weighted median	88	-0.0295048	0.0431326	0.493944
Mature red cell	RBC#	MEGASTROKE	AS	EUR	Inverse variance weighted	88	0.0255768	0.0342114	0.454695
Mature red cell	RBC#	MEGASTROKE	AS	EUR	Simple mode	88	0.0334482	0.0840393	0.6916
Mature red cell	RBC#	MEGASTROKE	AS	EUR	Weighted mode	88	-0.0165148	0.0441477	0.709255
Mature red cell	RBC#	MEGASTROKE	AS	TRANS	MR Egger	87	-0.0121314	0.0587775	0.836976
Mature red cell	RBC#	MEGASTROKE	AS	TRANS	Weighted median	87	-0.00502014	0.0360011	0.889099
Mature red cell	RBC#	MEGASTROKE	AS	TRANS	Inverse variance weighted	87	0.0168026	0.0299016	0.574164
Mature red cell	RBC#	MEGASTROKE	AS	TRANS	Simple mode	87	0.0350132	0.0707171	0.62178
Mature red cell	RBC#	MEGASTROKE	AS	TRANS	Weighted mode	87	-0.0162008	0.0383381	0.673658
Mature red cell	RBC#	MEGASTROKE	AIS	EUR	MR Egger	88	0.0163642	0.0748181	0.827386
Mature red cell	RBC#	MEGASTROKE	AIS	EUR	Weighted median	88	-0.00842573	0.048421	0.861858
Mature red cell	RBC#	MEGASTROKE	AIS	EUR	Inverse variance weighted	88	0.025789	0.0373081	0.489413
Mature red cell	RBC#	MEGASTROKE	AIS	EUR	Simple mode	88	-0.0171081	0.0850881	0.841119
Mature red cell	RBC#	MEGASTROKE	AIS	EUR	Weighted mode	88	-0.0108572	0.0440615	0.805946
Mature red cell	RBC#	MEGASTROKE	AIS	TRANS	MR Egger	86	-0.00364382	0.0636101	0.954455
Mature red cell	RBC#	MEGASTROKE	AIS	TRANS	Weighted median	86	-0.0565801	0.0383738	0.140362
Mature red cell	RBC#	MEGASTROKE	AIS	TRANS	Inverse variance weighted	86	0.0108487	0.0323079	0.737028
Mature red cell	RBC#	MEGASTROKE	AIS	TRANS	Simple mode	86	-0.0500972	0.0768904	0.516456
Mature red cell	RBC#	MEGASTROKE	AIS	TRANS	Weighted mode	86	-0.0212095	0.0396642	0.594235
Mature red cell	RBC#	MEGASTROKE	LAS	EUR	MR Egger	88	0.283078	0.181115	0.121732
Mature red cell	RBC#	MEGASTROKE	LAS	EUR	Weighted median	88	0.213721	0.116293	0.0660938
Mature red cell	RBC#	MEGASTROKE	LAS	EUR	Inverse variance weighted	88	0.0945009	0.0905867	0.296851
Mature red cell	RBC#	MEGASTROKE	LAS	EUR	Simple mode	88	0.0550538	0.238235	0.817787
Mature red cell	RBC#	MEGASTROKE	LAS	EUR	Weighted mode	88	0.17862	0.11784	0.133201
Mature red cell	RBC#	MEGASTROKE	LAS	TRANS	MR Egger	88	0.157698	0.148784	0.29215
Mature red cell	RBC#	MEGASTROKE	LAS	TRANS	Weighted median	88	0.137999	0.104989	0.188709
Mature red cell	RBC#	MEGASTROKE	LAS	TRANS	Inverse variance weighted	88	0.11038	0.0753994	0.143212
Mature red cell	RBC#	MEGASTROKE	LAS	TRANS	Simple mode	88	0.0607438	0.182274	0.739743
Mature red cell	RBC#	MEGASTROKE	LAS	TRANS	Weighted mode	88	0.166724	0.0978281	0.0919019
Mature red cell	RBC#	MEGASTROKE	SVS	EUR	MR Egger	88	0.163521	0.145031	0.262669
Mature red cell	RBC#	MEGASTROKE	SVS	EUR	Weighted median	88	0.0526682	0.112869	0.640765
Mature red cell	RBC#	MEGASTROKE	SVS	EUR	Inverse variance weighted	88	0.0105697	0.0724406	0.883993
Mature red cell	RBC#	MEGASTROKE	SVS	EUR	Simple mode	88	-0.178718	0.187637	0.343498
Mature red cell	RBC#	MEGASTROKE	SVS	EUR	Weighted mode	88	-0.00501799	0.105931	0.962327
Mature red cell	RBC#	MEGASTROKE	SVS	TRANS	MR Egger	88	0.0198731	0.105192	0.850599
Mature red cell	RBC#	MEGASTROKE	SVS	TRANS	Weighted median	88	-0.0423972	0.0827406	0.608363
Mature red cell	RBC#	MEGASTROKE	SVS	TRANS	Inverse variance weighted	88	-0.0114285	0.054146	0.832834
Mature red cell	RBC#	MEGASTROKE	SVS	TRANS	Simple mode	88	0.242523	0.16595	0.147503
Mature red cell	RBC#	MEGASTROKE	SVS	TRANS	Weighted mode	88	-0.019158	0.0750379	0.799085
Mature red cell	RBC#	MEGASTROKE	CES	EUR	MR Egger	88	-0.11058	0.121515	0.365359
Mature red cell	RBC#	MEGASTROKE	CES	EUR	Weighted median	88	-0.161592	0.0855228	0.0588309
Mature red cell	RBC#	MEGASTROKE	CES	EUR	Inverse variance weighted	88	0.00235019	0.0608264	0.969179
Mature red cell	RBC#	MEGASTROKE	CES	EUR	Simple mode	88	-0.096975	0.177849	0.586965
Mature red cell	RBC#	MEGASTROKE	CES	EUR	Weighted mode	88	-0.155174	0.0923272	0.0964082
Mature red cell	RBC#	MEGASTROKE	CES	TRANS	MR Egger	87	-0.110766	0.113635	0.332449
Mature red cell	RBC#	MEGASTROKE	CES	TRANS	Weighted median	87	-0.175127	0.0762159	0.0215746
Mature red cell	RBC#	MEGASTROKE	CES	TRANS	Inverse variance weighted	87	-0.0122715	0.0573307	0.830509
Mature red cell	RBC#	MEGASTROKE	CES	TRANS	Simple mode	87	-0.174583	0.1639	0.289776
Mature red cell	RBC#	MEGASTROKE	CES	TRANS	Weighted mode	87	-0.186295	0.0856603	0.0323897
Mature red cell	RDW	MEGASTROKE	AS	EUR	MR Egger	89	0.0386039	0.0559955	0.4924
Mature red cell	RDW	MEGASTROKE	AS	EUR	Weighted median	89	0.00191335	0.0386058	0.960472
Mature red cell	RDW	MEGASTROKE	AS	EUR	Inverse variance weighted	89	0.0308816	0.0278441	0.267392
Mature red cell	RDW	MEGASTROKE	AS	EUR	Simple mode	89	0.0186393	0.0879591	0.832669
Mature red cell	RDW	MEGASTROKE	AS	EUR	Weighted mode	89	-0.00959468	0.0528801	0.856438
Mature red cell	RDW	MEGASTROKE	AS	TRANS	MR Egger	85	-0.0132124	0.053084	0.804056
Mature red cell	RDW	MEGASTROKE	AS	TRANS	Weighted median	85	-0.0208079	0.036353	0.567061
Mature red cell	RDW	MEGASTROKE	AS	TRANS	Inverse variance weighted	85	0.0163776	0.0265117	0.53674
Mature red cell	RDW	MEGASTROKE	AS	TRANS	Simple mode	85	0.0065495	0.0746188	0.930266
Mature red cell	RDW	MEGASTROKE	AS	TRANS	Weighted mode	85	-0.0370862	0.0488554	0.449917
Mature red cell	RDW	MEGASTROKE	AIS	EUR	MR Egger	89	0.000122749	0.0577996	0.99831
Mature red cell	RDW	MEGASTROKE	AIS	EUR	Weighted median	89	-0.0107395	0.0408042	0.792399
Mature red cell	RDW	MEGASTROKE	AIS	EUR	Inverse variance weighted	89	0.0386048	0.028818	0.180372
Mature red cell	RDW	MEGASTROKE	AIS	EUR	Simple mode	89	0.0260151	0.0830711	0.754895
Mature red cell	RDW	MEGASTROKE	AIS	EUR	Weighted mode	89	-0.0120649	0.0550751	0.827109
Mature red cell	RDW	MEGASTROKE	AIS	TRANS	MR Egger	86	-0.0403181	0.056452	0.477082
Mature red cell	RDW	MEGASTROKE	AIS	TRANS	Weighted median	86	-0.0370151	0.0366137	0.312034
Mature red cell	RDW	MEGASTROKE	AIS	TRANS	Inverse variance weighted	86	0.0322432	0.0282572	0.253843
Mature red cell	RDW	MEGASTROKE	AIS	TRANS	Simple mode	86	-0.0549696	0.0842773	0.516002
Mature red cell	RDW	MEGASTROKE	AIS	TRANS	Weighted mode	86	-0.0549696	0.0536287	0.30827
Mature red cell	RDW	MEGASTROKE	LAS	EUR	MR Egger	89	0.235075	0.140716	0.0984012
Mature red cell	RDW	MEGASTROKE	LAS	EUR	Weighted median	89	0.155106	0.0938417	0.0983621
Mature red cell	RDW	MEGASTROKE	LAS	EUR	Inverse variance weighted	89	0.111889	0.0701224	0.110574
Mature red cell	RDW	MEGASTROKE	LAS	EUR	Simple mode	89	0.129457	0.202272	0.523826
Mature red cell	RDW	MEGASTROKE	LAS	EUR	Weighted mode	89	0.167445	0.112444	0.140027
Mature red cell	RDW	MEGASTROKE	LAS	TRANS	MR Egger	87	0.145476	0.117486	0.219035
Mature red cell	RDW	MEGASTROKE	LAS	TRANS	Weighted median	87	0.0925935	0.0798761	0.246369
Mature red cell	RDW	MEGASTROKE	LAS	TRANS	Inverse variance weighted	87	0.0538779	0.0583565	0.355875
Mature red cell	RDW	MEGASTROKE	LAS	TRANS	Simple mode	87	0.169542	0.154578	0.275788
Mature red cell	RDW	MEGASTROKE	LAS	TRANS	Weighted mode	87	0.108605	0.0836284	0.197529
Mature red cell	RDW	MEGASTROKE	SVS	EUR	MR Egger	89	0.0987713	0.113461	0.386405
Mature red cell	RDW	MEGASTROKE	SVS	EUR	Weighted median	89	0.0773884	0.0876725	0.377399
Mature red cell	RDW	MEGASTROKE	SVS	EUR	Inverse variance weighted	89	0.117011	0.0566765	0.0389666
Mature red cell	RDW	MEGASTROKE	SVS	EUR	Simple mode	89	-0.0261164	0.158826	0.869767
Mature red cell	RDW	MEGASTROKE	SVS	EUR	Weighted mode	89	0.0538226	0.0991704	0.588688
Mature red cell	RDW	MEGASTROKE	SVS	TRANS	MR Egger	85	0.0394308	0.0906743	0.664791
Mature red cell	RDW	MEGASTROKE	SVS	TRANS	Weighted median	85	0.0715092	0.0709052	0.313206
Mature red cell	RDW	MEGASTROKE	SVS	TRANS	Inverse variance weighted	85	0.0638745	0.045493	0.160304
Mature red cell	RDW	MEGASTROKE	SVS	TRANS	Simple mode	85	0.036257	0.139207	0.795151
Mature red cell	RDW	MEGASTROKE	SVS	TRANS	Weighted mode	85	0.0733972	0.0841911	0.385806
Mature red cell	RDW	MEGASTROKE	CES	EUR	MR Egger	89	-0.15829	0.0944525	0.0973534
Mature red cell	RDW	MEGASTROKE	CES	EUR	Weighted median	89	-0.101939	0.0756975	0.178087
Mature red cell	RDW	MEGASTROKE	CES	EUR	Inverse variance weighted	89	-0.0115331	0.0473261	0.807468
Mature red cell	RDW	MEGASTROKE	CES	EUR	Simple mode	89	-0.0293122	0.139367	0.833902
Mature red cell	RDW	MEGASTROKE	CES	EUR	Weighted mode	89	-0.0796369	0.0898533	0.377872
Mature red cell	RDW	MEGASTROKE	CES	TRANS	MR Egger	86	-0.174237	0.0872807	0.0491423
Mature red cell	RDW	MEGASTROKE	CES	TRANS	Weighted median	86	-0.0583116	0.0717241	0.416219
Mature red cell	RDW	MEGASTROKE	CES	TRANS	Inverse variance weighted	86	0.0164528	0.0448965	0.714021
Mature red cell	RDW	MEGASTROKE	CES	TRANS	Simple mode	86	0.107147	0.154746	0.490571
Mature red cell	RDW	MEGASTROKE	CES	TRANS	Weighted mode	86	-0.101828	0.0907159	0.264814
Immature red cell	RET#	MEGASTROKE	AS	EUR	MR Egger	80	-0.00789444	0.0619948	0.898999
Immature red cell	RET#	MEGASTROKE	AS	EUR	Weighted median	80	-0.027029	0.0393482	0.492133
Immature red cell	RET#	MEGASTROKE	AS	EUR	Inverse variance weighted	80	0.0330286	0.0333685	0.322264
Immature red cell	RET#	MEGASTROKE	AS	EUR	Simple mode	80	-0.0199869	0.0684479	0.77105
Immature red cell	RET#	MEGASTROKE	AS	EUR	Weighted mode	80	-0.025686	0.040052	0.523174
Immature red cell	RET#	MEGASTROKE	AS	TRANS	MR Egger	79	-0.0594888	0.0599702	0.324318
Immature red cell	RET#	MEGASTROKE	AS	TRANS	Weighted median	79	-0.0263502	0.0364316	0.46951
Immature red cell	RET#	MEGASTROKE	AS	TRANS	Inverse variance weighted	79	0.00289943	0.0321062	0.928043
Immature red cell	RET#	MEGASTROKE	AS	TRANS	Simple mode	79	0.0410473	0.0728228	0.574603
Immature red cell	RET#	MEGASTROKE	AS	TRANS	Weighted mode	79	-0.0401186	0.037898	0.293053
Immature red cell	RET#	MEGASTROKE	AIS	EUR	MR Egger	80	-0.0263656	0.0720974	0.715583
Immature red cell	RET#	MEGASTROKE	AIS	EUR	Weighted median	80	-0.0418968	0.0422268	0.321108
Immature red cell	RET#	MEGASTROKE	AIS	EUR	Inverse variance weighted	80	0.0293664	0.0389328	0.450679
Immature red cell	RET#	MEGASTROKE	AIS	EUR	Simple mode	80	0.0195789	0.0707925	0.782835
Immature red cell	RET#	MEGASTROKE	AIS	EUR	Weighted mode	80	-0.0271576	0.0430695	0.530153
Immature red cell	RET#	MEGASTROKE	AIS	TRANS	MR Egger	79	-0.083138	0.0683373	0.227479
Immature red cell	RET#	MEGASTROKE	AIS	TRANS	Weighted median	79	-0.0353337	0.0380812	0.353485
Immature red cell	RET#	MEGASTROKE	AIS	TRANS	Inverse variance weighted	79	-0.00319109	0.036619	0.930558
Immature red cell	RET#	MEGASTROKE	AIS	TRANS	Simple mode	79	0.0331658	0.0650408	0.611545
Immature red cell	RET#	MEGASTROKE	AIS	TRANS	Weighted mode	79	-0.0383954	0.0431213	0.375987
Immature red cell	RET#	MEGASTROKE	LAS	EUR	MR Egger	81	0.013016	0.142022	0.92721
Immature red cell	RET#	MEGASTROKE	LAS	EUR	Weighted median	81	-0.0134106	0.103753	0.897156
Immature red cell	RET#	MEGASTROKE	LAS	EUR	Inverse variance weighted	81	0.0299019	0.0762346	0.694884
Immature red cell	RET#	MEGASTROKE	LAS	EUR	Simple mode	81	-0.0576981	0.192792	0.765505
Immature red cell	RET#	MEGASTROKE	LAS	EUR	Weighted mode	81	-0.0752079	0.10453	0.473938
Immature red cell	RET#	MEGASTROKE	LAS	TRANS	MR Egger	78	-0.126729	0.136556	0.356325
Immature red cell	RET#	MEGASTROKE	LAS	TRANS	Weighted median	78	0.0205907	0.095162	0.828695
Immature red cell	RET#	MEGASTROKE	LAS	TRANS	Inverse variance weighted	78	0.00803701	0.0724741	0.9117
Immature red cell	RET#	MEGASTROKE	LAS	TRANS	Simple mode	78	0.116113	0.212808	0.586901
Immature red cell	RET#	MEGASTROKE	LAS	TRANS	Weighted mode	78	0.0183058	0.123937	0.882964
Immature red cell	RET#	MEGASTROKE	SVS	EUR	MR Egger	81	0.109668	0.118992	0.359521
Immature red cell	RET#	MEGASTROKE	SVS	EUR	Weighted median	81	0.0293461	0.0853716	0.731037
Immature red cell	RET#	MEGASTROKE	SVS	EUR	Inverse variance weighted	81	0.0748592	0.0640764	0.242694
Immature red cell	RET#	MEGASTROKE	SVS	EUR	Simple mode	81	0.0532723	0.156863	0.735041
Immature red cell	RET#	MEGASTROKE	SVS	EUR	Weighted mode	81	0.0280521	0.0867982	0.747397
Immature red cell	RET#	MEGASTROKE	SVS	TRANS	MR Egger	78	-0.0326202	0.107047	0.761407
Immature red cell	RET#	MEGASTROKE	SVS	TRANS	Weighted median	78	-0.157694	0.0716521	0.0277479
Immature red cell	RET#	MEGASTROKE	SVS	TRANS	Inverse variance weighted	78	-0.0276061	0.0559425	0.621679
Immature red cell	RET#	MEGASTROKE	SVS	TRANS	Simple mode	78	-0.181301	0.132705	0.175852
Immature red cell	RET#	MEGASTROKE	SVS	TRANS	Weighted mode	78	-0.149783	0.0774905	0.0569227
Immature red cell	RET#	MEGASTROKE	CES	EUR	MR Egger	81	0.0249279	0.114352	0.827997
Immature red cell	RET#	MEGASTROKE	CES	EUR	Weighted median	81	-0.0445396	0.0823613	0.588657
Immature red cell	RET#	MEGASTROKE	CES	EUR	Inverse variance weighted	81	0.0398294	0.06162	0.518039
Immature red cell	RET#	MEGASTROKE	CES	EUR	Simple mode	81	-0.155007	0.16616	0.353687
Immature red cell	RET#	MEGASTROKE	CES	EUR	Weighted mode	81	-0.0939074	0.078467	0.234928
Immature red cell	RET#	MEGASTROKE	CES	TRANS	MR Egger	78	0.00764302	0.113088	0.946294
Immature red cell	RET#	MEGASTROKE	CES	TRANS	Weighted median	78	-0.0218673	0.0758244	0.773045
Immature red cell	RET#	MEGASTROKE	CES	TRANS	Inverse variance weighted	78	0.0248725	0.0606415	0.681691
Immature red cell	RET#	MEGASTROKE	CES	TRANS	Simple mode	78	-0.112322	0.157503	0.477916
Immature red cell	RET#	MEGASTROKE	CES	TRANS	Weighted mode	78	-0.0698803	0.0703358	0.323567
Immature red cell	RET%	MEGASTROKE	AS	EUR	MR Egger	85	-0.0434937	0.0507602	0.393998
Immature red cell	RET%	MEGASTROKE	AS	EUR	Weighted median	85	-0.0155505	0.0369015	0.67346
Immature red cell	RET%	MEGASTROKE	AS	EUR	Inverse variance weighted	85	0.00143797	0.0271544	0.957767
Immature red cell	RET%	MEGASTROKE	AS	EUR	Simple mode	85	0.0940716	0.0693628	0.178662
Immature red cell	RET%	MEGASTROKE	AS	EUR	Weighted mode	85	-0.0213457	0.0367889	0.563318
Immature red cell	RET%	MEGASTROKE	AS	TRANS	MR Egger	83	-0.0917853	0.0502646	0.0715291
Immature red cell	RET%	MEGASTROKE	AS	TRANS	Weighted median	83	-0.0254192	0.0331846	0.443678
Immature red cell	RET%	MEGASTROKE	AS	TRANS	Inverse variance weighted	83	-0.0249146	0.0267692	0.351998
Immature red cell	RET%	MEGASTROKE	AS	TRANS	Simple mode	83	0.0698171	0.0694039	0.317397
Immature red cell	RET%	MEGASTROKE	AS	TRANS	Weighted mode	83	-0.0326714	0.040711	0.424572
Immature red cell	RET%	MEGASTROKE	AIS	EUR	MR Egger	85	-0.06096	0.0559158	0.278775
Immature red cell	RET%	MEGASTROKE	AIS	EUR	Weighted median	85	-0.0356019	0.0393905	0.366091
Immature red cell	RET%	MEGASTROKE	AIS	EUR	Inverse variance weighted	85	-0.0109487	0.0299807	0.714968
Immature red cell	RET%	MEGASTROKE	AIS	EUR	Simple mode	85	0.0419476	0.0741709	0.573205
Immature red cell	RET%	MEGASTROKE	AIS	EUR	Weighted mode	85	-0.0260576	0.0427958	0.544245
Immature red cell	RET%	MEGASTROKE	AIS	TRANS	MR Egger	83	-0.0970215	0.0554654	0.0840398
Immature red cell	RET%	MEGASTROKE	AIS	TRANS	Weighted median	83	-0.0372527	0.0363061	0.304857
Immature red cell	RET%	MEGASTROKE	AIS	TRANS	Inverse variance weighted	83	-0.0457973	0.029208	0.116888
Immature red cell	RET%	MEGASTROKE	AIS	TRANS	Simple mode	83	0.0257399	0.069614	0.712521
Immature red cell	RET%	MEGASTROKE	AIS	TRANS	Weighted mode	83	-0.0378291	0.0414336	0.363916
Immature red cell	RET%	MEGASTROKE	LAS	EUR	MR Egger	86	-0.0560365	0.125583	0.656594
Immature red cell	RET%	MEGASTROKE	LAS	EUR	Weighted median	86	-0.00970901	0.101411	0.923728
Immature red cell	RET%	MEGASTROKE	LAS	EUR	Inverse variance weighted	86	-0.0177622	0.0671653	0.791429
Immature red cell	RET%	MEGASTROKE	LAS	EUR	Simple mode	86	-0.0186196	0.203288	0.927237
Immature red cell	RET%	MEGASTROKE	LAS	EUR	Weighted mode	86	-0.0734618	0.110905	0.509517
Immature red cell	RET%	MEGASTROKE	LAS	TRANS	MR Egger	83	-0.133329	0.119859	0.269262
Immature red cell	RET%	MEGASTROKE	LAS	TRANS	Weighted median	83	0.0198605	0.0896027	0.824586
Immature red cell	RET%	MEGASTROKE	LAS	TRANS	Inverse variance weighted	83	-0.0604235	0.0625949	0.334389
Immature red cell	RET%	MEGASTROKE	LAS	TRANS	Simple mode	83	0.0694947	0.218836	0.751622
Immature red cell	RET%	MEGASTROKE	LAS	TRANS	Weighted mode	83	0.0167465	0.120231	0.889565
Immature red cell	RET%	MEGASTROKE	SVS	EUR	MR Egger	86	0.0819723	0.107027	0.445881
Immature red cell	RET%	MEGASTROKE	SVS	EUR	Weighted median	86	0.0191972	0.0850862	0.821496
Immature red cell	RET%	MEGASTROKE	SVS	EUR	Inverse variance weighted	86	0.022822	0.0574925	0.6914
Immature red cell	RET%	MEGASTROKE	SVS	EUR	Simple mode	86	0.0653981	0.160521	0.68473
Immature red cell	RET%	MEGASTROKE	SVS	EUR	Weighted mode	86	0.0246259	0.0882622	0.780916
Immature red cell	RET%	MEGASTROKE	SVS	TRANS	MR Egger	83	-0.0573884	0.0945592	0.545612
Immature red cell	RET%	MEGASTROKE	SVS	TRANS	Weighted median	83	-0.144051	0.0654428	0.0277239
Immature red cell	RET%	MEGASTROKE	SVS	TRANS	Inverse variance weighted	83	-0.0725096	0.0488742	0.137916
Immature red cell	RET%	MEGASTROKE	SVS	TRANS	Simple mode	83	-0.134292	0.128611	0.299472
Immature red cell	RET%	MEGASTROKE	SVS	TRANS	Weighted mode	83	-0.134292	0.0790734	0.0932385
Immature red cell	RET%	MEGASTROKE	CES	EUR	MR Egger	86	-0.00686826	0.0935713	0.941661
Immature red cell	RET%	MEGASTROKE	CES	EUR	Weighted median	86	-0.0419447	0.0768786	0.585343
Immature red cell	RET%	MEGASTROKE	CES	EUR	Inverse variance weighted	86	0.00388694	0.0501763	0.938253
Immature red cell	RET%	MEGASTROKE	CES	EUR	Simple mode	86	-0.143691	0.151465	0.345476
Immature red cell	RET%	MEGASTROKE	CES	EUR	Weighted mode	86	-0.0796122	0.0783615	0.312531
Immature red cell	RET%	MEGASTROKE	CES	TRANS	MR Egger	83	-0.0221475	0.0983523	0.822403
Immature red cell	RET%	MEGASTROKE	CES	TRANS	Weighted median	83	-0.0270866	0.072342	0.708088
Immature red cell	RET%	MEGASTROKE	CES	TRANS	Inverse variance weighted	83	-0.0168195	0.052082	0.746739
Immature red cell	RET%	MEGASTROKE	CES	TRANS	Simple mode	83	-0.191379	0.136736	0.165398
Immature red cell	RET%	MEGASTROKE	CES	TRANS	Weighted mode	83	-0.0898021	0.0749158	0.234094
Compound white cell	WBC#	MEGASTROKE	AS	EUR	MR Egger	77	-0.00163315	0.117433	0.988941
Compound white cell	WBC#	MEGASTROKE	AS	EUR	Weighted median	77	-0.0112562	0.0519512	0.828466
Compound white cell	WBC#	MEGASTROKE	AS	EUR	Inverse variance weighted	77	-0.000980259	0.0474955	0.983534
Compound white cell	WBC#	MEGASTROKE	AS	EUR	Simple mode	77	-0.0046722	0.103672	0.964172
Compound white cell	WBC#	MEGASTROKE	AS	EUR	Weighted mode	77	-0.0046722	0.0665667	0.944228
Compound white cell	WBC#	MEGASTROKE	AS	TRANS	MR Egger	75	-0.0334863	0.107757	0.756871
Compound white cell	WBC#	MEGASTROKE	AS	TRANS	Weighted median	75	-0.00454336	0.0473016	0.92348
Compound white cell	WBC#	MEGASTROKE	AS	TRANS	Inverse variance weighted	75	-0.0164577	0.0440086	0.70843
Compound white cell	WBC#	MEGASTROKE	AS	TRANS	Simple mode	75	-0.0420076	0.09611	0.663327
Compound white cell	WBC#	MEGASTROKE	AS	TRANS	Weighted mode	75	-0.00829431	0.0559263	0.882503
Compound white cell	WBC#	MEGASTROKE	AIS	EUR	MR Egger	77	0.0240062	0.135239	0.859587
Compound white cell	WBC#	MEGASTROKE	AIS	EUR	Weighted median	77	0.0247881	0.0615176	0.68699
Compound white cell	WBC#	MEGASTROKE	AIS	EUR	Inverse variance weighted	77	0.00850487	0.0544538	0.875887
Compound white cell	WBC#	MEGASTROKE	AIS	EUR	Simple mode	77	-0.026059	0.112935	0.818134
Compound white cell	WBC#	MEGASTROKE	AIS	EUR	Weighted mode	77	0.0117101	0.0734324	0.873723
Compound white cell	WBC#	MEGASTROKE	AIS	TRANS	MR Egger	74	-0.0227279	0.120609	0.85106
Compound white cell	WBC#	MEGASTROKE	AIS	TRANS	Weighted median	74	0.00154025	0.0513342	0.976064
Compound white cell	WBC#	MEGASTROKE	AIS	TRANS	Inverse variance weighted	74	-0.00826106	0.0492519	0.866795
Compound white cell	WBC#	MEGASTROKE	AIS	TRANS	Simple mode	74	-0.0606286	0.0935613	0.519011
Compound white cell	WBC#	MEGASTROKE	AIS	TRANS	Weighted mode	74	-0.00287292	0.0595549	0.961657
Compound white cell	WBC#	MEGASTROKE	LAS	EUR	MR Egger	77	-0.144548	0.262926	0.584112
Compound white cell	WBC#	MEGASTROKE	LAS	EUR	Weighted median	77	-0.188046	0.144367	0.192725
Compound white cell	WBC#	MEGASTROKE	LAS	EUR	Inverse variance weighted	77	-0.106193	0.105738	0.315229
Compound white cell	WBC#	MEGASTROKE	LAS	EUR	Simple mode	77	-0.442126	0.265215	0.0996211
Compound white cell	WBC#	MEGASTROKE	LAS	EUR	Weighted mode	77	-0.211439	0.188324	0.265081
Compound white cell	WBC#	MEGASTROKE	LAS	TRANS	MR Egger	73	-0.218893	0.221184	0.325709
Compound white cell	WBC#	MEGASTROKE	LAS	TRANS	Weighted median	73	-0.19229	0.130482	0.140564
Compound white cell	WBC#	MEGASTROKE	LAS	TRANS	Inverse variance weighted	73	-0.118646	0.090553	0.190114
Compound white cell	WBC#	MEGASTROKE	LAS	TRANS	Simple mode	73	-0.329547	0.229914	0.156086
Compound white cell	WBC#	MEGASTROKE	LAS	TRANS	Weighted mode	73	-0.254425	0.14223	0.0778474
Compound white cell	WBC#	MEGASTROKE	SVS	EUR	MR Egger	77	0.452587	0.217919	0.0412402
Compound white cell	WBC#	MEGASTROKE	SVS	EUR	Weighted median	77	0.211395	0.134748	0.11669
Compound white cell	WBC#	MEGASTROKE	SVS	EUR	Inverse variance weighted	77	0.189567	0.089163	0.0334969
Compound white cell	WBC#	MEGASTROKE	SVS	EUR	Simple mode	77	-0.0773676	0.277125	0.780866
Compound white cell	WBC#	MEGASTROKE	SVS	EUR	Weighted mode	77	0.229483	0.173094	0.188888
Compound white cell	WBC#	MEGASTROKE	SVS	TRANS	MR Egger	75	0.25962	0.183646	0.1617
Compound white cell	WBC#	MEGASTROKE	SVS	TRANS	Weighted median	75	0.180302	0.103546	0.0816355
Compound white cell	WBC#	MEGASTROKE	SVS	TRANS	Inverse variance weighted	75	0.122155	0.0766373	0.11095
Compound white cell	WBC#	MEGASTROKE	SVS	TRANS	Simple mode	75	0.20414	0.174623	0.246144
Compound white cell	WBC#	MEGASTROKE	SVS	TRANS	Weighted mode	75	0.20414	0.109017	0.0650814
Compound white cell	WBC#	MEGASTROKE	CES	EUR	MR Egger	77	-0.261734	0.201692	0.19837
Compound white cell	WBC#	MEGASTROKE	CES	EUR	Weighted median	77	-0.173789	0.107171	0.104889
Compound white cell	WBC#	MEGASTROKE	CES	EUR	Inverse variance weighted	77	-0.0932634	0.08115	0.250444
Compound white cell	WBC#	MEGASTROKE	CES	EUR	Simple mode	77	-0.240972	0.223283	0.283902
Compound white cell	WBC#	MEGASTROKE	CES	EUR	Weighted mode	77	-0.240972	0.142103	0.0940266
Compound white cell	WBC#	MEGASTROKE	CES	TRANS	MR Egger	75	-0.188244	0.191706	0.329372
Compound white cell	WBC#	MEGASTROKE	CES	TRANS	Weighted median	75	-0.125736	0.102157	0.218393
Compound white cell	WBC#	MEGASTROKE	CES	TRANS	Inverse variance weighted	75	-0.0770761	0.0772846	0.318617
Compound white cell	WBC#	MEGASTROKE	CES	TRANS	Simple mode	75	-0.156813	0.204093	0.44473
Compound white cell	WBC#	MEGASTROKE	CES	TRANS	Weighted mode	75	-0.123914	0.116703	0.291786
Legend
Please refer to Supplementary Table 1 for a description of each trait. AS = All stroke; AIS = Any ischaemic stroke; CES = Cardioembolic stroke; LAS = Large-artery stroke; SVS = Small vessel stroke; EUR = European; TRANS = Transancestral.

## Sheet: ST4
Supplementary Table 4. All Mendelian randomization analysis results of haemostasis traits
First Author	Year	Journal	PMID	Cohort	Population	Trait Category	Exposure	Associated Trait Description	Consortium	Outcome	Population	Method	N SNP	Beta	SE	P-value
Oudot-Mellakh	2012	Brit J Haematol	22443383	MARTHA	French	Common pathway	ACVn ratio	Agkistrodon Contortix Venom normalised ratio (Protein C activity)	MEGASTROKE	AS	EUR	MR Egger	3	-0.0086566	0.0773074	0.929009
Oudot-Mellakh	2012	Brit J Haematol	22443383	MARTHA	French	Common pathway	ACVn ratio	Agkistrodon Contortix Venom normalised ratio (Protein C activity)	MEGASTROKE	AS	EUR	Weighted median	3	-0.00353847	0.0144152	0.806095
Oudot-Mellakh	2012	Brit J Haematol	22443383	MARTHA	French	Common pathway	ACVn ratio	Agkistrodon Contortix Venom normalised ratio (Protein C activity)	MEGASTROKE	AS	EUR	Inverse variance weighted	3	0.00739812	0.0291648	0.799753
Oudot-Mellakh	2012	Brit J Haematol	22443383	MARTHA	French	Common pathway	ACVn ratio	Agkistrodon Contortix Venom normalised ratio (Protein C activity)	MEGASTROKE	AS	EUR	Simple mode	3	-0.0131615	0.0181599	0.543925
Oudot-Mellakh	2012	Brit J Haematol	22443383	MARTHA	French	Common pathway	ACVn ratio	Agkistrodon Contortix Venom normalised ratio (Protein C activity)	MEGASTROKE	AS	EUR	Weighted mode	3	-0.00413498	0.0131106	0.782332
Oudot-Mellakh	2012	Brit J Haematol	22443383	MARTHA	French	Common pathway	ACVn ratio	Agkistrodon Contortix Venom normalised ratio (Protein C activity)	MEGASTROKE	AS	TRANS	MR Egger	3	-0.0125333	0.074208	0.893484
Oudot-Mellakh	2012	Brit J Haematol	22443383	MARTHA	French	Common pathway	ACVn ratio	Agkistrodon Contortix Venom normalised ratio (Protein C activity)	MEGASTROKE	AS	TRANS	Weighted median	3	-0.00416323	0.0140222	0.76654
Oudot-Mellakh	2012	Brit J Haematol	22443383	MARTHA	French	Common pathway	ACVn ratio	Agkistrodon Contortix Venom normalised ratio (Protein C activity)	MEGASTROKE	AS	TRANS	Inverse variance weighted	3	0.00796702	0.0283825	0.778939
Oudot-Mellakh	2012	Brit J Haematol	22443383	MARTHA	French	Common pathway	ACVn ratio	Agkistrodon Contortix Venom normalised ratio (Protein C activity)	MEGASTROKE	AS	TRANS	Simple mode	3	-0.0116792	0.0167006	0.556735
Oudot-Mellakh	2012	Brit J Haematol	22443383	MARTHA	French	Common pathway	ACVn ratio	Agkistrodon Contortix Venom normalised ratio (Protein C activity)	MEGASTROKE	AS	TRANS	Weighted mode	3	-0.00524749	0.0132906	0.731099
Oudot-Mellakh	2012	Brit J Haematol	22443383	MARTHA	French	Common pathway	ACVn ratio	Agkistrodon Contortix Venom normalised ratio (Protein C activity)	MEGASTROKE	AIS	EUR	MR Egger	3	-0.027919	0.0750737	0.773338
Oudot-Mellakh	2012	Brit J Haematol	22443383	MARTHA	French	Common pathway	ACVn ratio	Agkistrodon Contortix Venom normalised ratio (Protein C activity)	MEGASTROKE	AIS	EUR	Weighted median	3	-0.011875	0.0157415	0.450621
Oudot-Mellakh	2012	Brit J Haematol	22443383	MARTHA	French	Common pathway	ACVn ratio	Agkistrodon Contortix Venom normalised ratio (Protein C activity)	MEGASTROKE	AIS	EUR	Inverse variance weighted	3	0.00174275	0.0302278	0.954024
Oudot-Mellakh	2012	Brit J Haematol	22443383	MARTHA	French	Common pathway	ACVn ratio	Agkistrodon Contortix Venom normalised ratio (Protein C activity)	MEGASTROKE	AIS	EUR	Simple mode	3	-0.0142345	0.0203444	0.556557
Oudot-Mellakh	2012	Brit J Haematol	22443383	MARTHA	French	Common pathway	ACVn ratio	Agkistrodon Contortix Venom normalised ratio (Protein C activity)	MEGASTROKE	AIS	EUR	Weighted mode	3	-0.0119985	0.0160591	0.532872
Oudot-Mellakh	2012	Brit J Haematol	22443383	MARTHA	French	Common pathway	ACVn ratio	Agkistrodon Contortix Venom normalised ratio (Protein C activity)	MEGASTROKE	AIS	TRANS	MR Egger	3	-0.0310432	0.0700174	0.734325
Oudot-Mellakh	2012	Brit J Haematol	22443383	MARTHA	French	Common pathway	ACVn ratio	Agkistrodon Contortix Venom normalised ratio (Protein C activity)	MEGASTROKE	AIS	TRANS	Weighted median	3	-0.0109474	0.0149814	0.464944
Oudot-Mellakh	2012	Brit J Haematol	22443383	MARTHA	French	Common pathway	ACVn ratio	Agkistrodon Contortix Venom normalised ratio (Protein C activity)	MEGASTROKE	AIS	TRANS	Inverse variance weighted	3	0.00417649	0.0294129	0.887084
Oudot-Mellakh	2012	Brit J Haematol	22443383	MARTHA	French	Common pathway	ACVn ratio	Agkistrodon Contortix Venom normalised ratio (Protein C activity)	MEGASTROKE	AIS	TRANS	Simple mode	3	-0.0108391	0.0181473	0.610932
Oudot-Mellakh	2012	Brit J Haematol	22443383	MARTHA	French	Common pathway	ACVn ratio	Agkistrodon Contortix Venom normalised ratio (Protein C activity)	MEGASTROKE	AIS	TRANS	Weighted mode	3	-0.0111046	0.0150603	0.537685
Oudot-Mellakh	2012	Brit J Haematol	22443383	MARTHA	French	Common pathway	ACVn ratio	Agkistrodon Contortix Venom normalised ratio (Protein C activity)	MEGASTROKE	LAS	EUR	MR Egger	3	-0.0170644	0.0720629	0.851975
Oudot-Mellakh	2012	Brit J Haematol	22443383	MARTHA	French	Common pathway	ACVn ratio	Agkistrodon Contortix Venom normalised ratio (Protein C activity)	MEGASTROKE	LAS	EUR	Weighted median	3	0.0434259	0.0387047	0.261871
Oudot-Mellakh	2012	Brit J Haematol	22443383	MARTHA	French	Common pathway	ACVn ratio	Agkistrodon Contortix Venom normalised ratio (Protein C activity)	MEGASTROKE	LAS	EUR	Inverse variance weighted	3	0.0509605	0.0371634	0.170296
Oudot-Mellakh	2012	Brit J Haematol	22443383	MARTHA	French	Common pathway	ACVn ratio	Agkistrodon Contortix Venom normalised ratio (Protein C activity)	MEGASTROKE	LAS	EUR	Simple mode	3	0.0739054	0.0619265	0.355067
Oudot-Mellakh	2012	Brit J Haematol	22443383	MARTHA	French	Common pathway	ACVn ratio	Agkistrodon Contortix Venom normalised ratio (Protein C activity)	MEGASTROKE	LAS	EUR	Weighted mode	3	0.0262558	0.042932	0.603081
Oudot-Mellakh	2012	Brit J Haematol	22443383	MARTHA	French	Common pathway	ACVn ratio	Agkistrodon Contortix Venom normalised ratio (Protein C activity)	MEGASTROKE	LAS	TRANS	MR Egger	3	-0.0199884	0.0678637	0.817648
Oudot-Mellakh	2012	Brit J Haematol	22443383	MARTHA	French	Common pathway	ACVn ratio	Agkistrodon Contortix Venom normalised ratio (Protein C activity)	MEGASTROKE	LAS	TRANS	Weighted median	3	0.0427994	0.0348596	0.219536
Oudot-Mellakh	2012	Brit J Haematol	22443383	MARTHA	French	Common pathway	ACVn ratio	Agkistrodon Contortix Venom normalised ratio (Protein C activity)	MEGASTROKE	LAS	TRANS	Inverse variance weighted	3	0.0479851	0.0346989	0.166696
Oudot-Mellakh	2012	Brit J Haematol	22443383	MARTHA	French	Common pathway	ACVn ratio	Agkistrodon Contortix Venom normalised ratio (Protein C activity)	MEGASTROKE	LAS	TRANS	Simple mode	3	0.0840473	0.0632321	0.315137
Oudot-Mellakh	2012	Brit J Haematol	22443383	MARTHA	French	Common pathway	ACVn ratio	Agkistrodon Contortix Venom normalised ratio (Protein C activity)	MEGASTROKE	LAS	TRANS	Weighted mode	3	0.0233563	0.0412092	0.627993
Oudot-Mellakh	2012	Brit J Haematol	22443383	MARTHA	French	Common pathway	ACVn ratio	Agkistrodon Contortix Venom normalised ratio (Protein C activity)	MEGASTROKE	SVS	EUR	MR Egger	3	-0.0807666	0.080417	0.498619
Oudot-Mellakh	2012	Brit J Haematol	22443383	MARTHA	French	Common pathway	ACVn ratio	Agkistrodon Contortix Venom normalised ratio (Protein C activity)	MEGASTROKE	SVS	EUR	Weighted median	3	-0.0716837	0.0356063	0.0440904
Oudot-Mellakh	2012	Brit J Haematol	22443383	MARTHA	French	Common pathway	ACVn ratio	Agkistrodon Contortix Venom normalised ratio (Protein C activity)	MEGASTROKE	SVS	EUR	Inverse variance weighted	3	-0.0600486	0.0348752	0.0851034
Oudot-Mellakh	2012	Brit J Haematol	22443383	MARTHA	French	Common pathway	ACVn ratio	Agkistrodon Contortix Venom normalised ratio (Protein C activity)	MEGASTROKE	SVS	EUR	Simple mode	3	-0.0790119	0.048896	0.247489
Oudot-Mellakh	2012	Brit J Haematol	22443383	MARTHA	French	Common pathway	ACVn ratio	Agkistrodon Contortix Venom normalised ratio (Protein C activity)	MEGASTROKE	SVS	EUR	Weighted mode	3	-0.0727293	0.0385931	0.200168
Oudot-Mellakh	2012	Brit J Haematol	22443383	MARTHA	French	Common pathway	ACVn ratio	Agkistrodon Contortix Venom normalised ratio (Protein C activity)	MEGASTROKE	SVS	TRANS	MR Egger	3	-0.0945596	0.0635937	0.376909
Oudot-Mellakh	2012	Brit J Haematol	22443383	MARTHA	French	Common pathway	ACVn ratio	Agkistrodon Contortix Venom normalised ratio (Protein C activity)	MEGASTROKE	SVS	TRANS	Weighted median	3	-0.0813864	0.0332517	0.0143817
Oudot-Mellakh	2012	Brit J Haematol	22443383	MARTHA	French	Common pathway	ACVn ratio	Agkistrodon Contortix Venom normalised ratio (Protein C activity)	MEGASTROKE	SVS	TRANS	Inverse variance weighted	3	-0.0770108	0.0322504	0.0169447
Oudot-Mellakh	2012	Brit J Haematol	22443383	MARTHA	French	Common pathway	ACVn ratio	Agkistrodon Contortix Venom normalised ratio (Protein C activity)	MEGASTROKE	SVS	TRANS	Simple mode	3	-0.0806565	0.0419055	0.194145
Oudot-Mellakh	2012	Brit J Haematol	22443383	MARTHA	French	Common pathway	ACVn ratio	Agkistrodon Contortix Venom normalised ratio (Protein C activity)	MEGASTROKE	SVS	TRANS	Weighted mode	3	-0.0831654	0.037649	0.157811
Oudot-Mellakh	2012	Brit J Haematol	22443383	MARTHA	French	Common pathway	ACVn ratio	Agkistrodon Contortix Venom normalised ratio (Protein C activity)	MEGASTROKE	CES	EUR	MR Egger	3	0.0214015	0.223768	0.939297
Oudot-Mellakh	2012	Brit J Haematol	22443383	MARTHA	French	Common pathway	ACVn ratio	Agkistrodon Contortix Venom normalised ratio (Protein C activity)	MEGASTROKE	CES	EUR	Weighted median	3	-0.0184582	0.0334538	0.581119
Oudot-Mellakh	2012	Brit J Haematol	22443383	MARTHA	French	Common pathway	ACVn ratio	Agkistrodon Contortix Venom normalised ratio (Protein C activity)	MEGASTROKE	CES	EUR	Inverse variance weighted	3	-0.00947044	0.0834925	0.909691
Oudot-Mellakh	2012	Brit J Haematol	22443383	MARTHA	French	Common pathway	ACVn ratio	Agkistrodon Contortix Venom normalised ratio (Protein C activity)	MEGASTROKE	CES	EUR	Simple mode	3	-0.0466947	0.0649955	0.547085
Oudot-Mellakh	2012	Brit J Haematol	22443383	MARTHA	French	Common pathway	ACVn ratio	Agkistrodon Contortix Venom normalised ratio (Protein C activity)	MEGASTROKE	CES	EUR	Weighted mode	3	-0.0149868	0.0351193	0.711115
Oudot-Mellakh	2012	Brit J Haematol	22443383	MARTHA	French	Common pathway	ACVn ratio	Agkistrodon Contortix Venom normalised ratio (Protein C activity)	MEGASTROKE	CES	TRANS	Inverse variance weighted	2	0.0150551	0.0729311	0.836456
de Vries	2015	Blood	25934476	RS	Dutch	Platelet adhesion to exposed collagen	ADAMTS13 act	A disintegrin and metalloproteinase with thrombospondin motifs 13 activity	MEGASTROKE	AS	EUR	Inverse variance weighted	2	-0.00384392	0.00197795	0.05197
de Vries	2015	Blood	25934476	RS	Dutch	Platelet adhesion to exposed collagen	ADAMTS13 act	A disintegrin and metalloproteinase with thrombospondin motifs 13 activity	MEGASTROKE	AS	TRANS	Inverse variance weighted	2	-0.00376716	0.00197496	0.0564608
de Vries	2015	Blood	25934476	RS	Dutch	Platelet adhesion to exposed collagen	ADAMTS13 act	A disintegrin and metalloproteinase with thrombospondin motifs 13 activity	MEGASTROKE	AIS	EUR	Inverse variance weighted	2	-0.00336846	0.00213073	0.113902
de Vries	2015	Blood	25934476	RS	Dutch	Platelet adhesion to exposed collagen	ADAMTS13 act	A disintegrin and metalloproteinase with thrombospondin motifs 13 activity	MEGASTROKE	AIS	TRANS	Inverse variance weighted	2	-0.00327968	0.00212696	0.123083
de Vries	2015	Blood	25934476	RS	Dutch	Platelet adhesion to exposed collagen	ADAMTS13 act	A disintegrin and metalloproteinase with thrombospondin motifs 13 activity	MEGASTROKE	LAS	EUR	Inverse variance weighted	2	-0.00452082	0.00552299	0.413046
de Vries	2015	Blood	25934476	RS	Dutch	Platelet adhesion to exposed collagen	ADAMTS13 act	A disintegrin and metalloproteinase with thrombospondin motifs 13 activity	MEGASTROKE	LAS	TRANS	Inverse variance weighted	2	-0.00452082	0.00552299	0.413046
de Vries	2015	Blood	25934476	RS	Dutch	Platelet adhesion to exposed collagen	ADAMTS13 act	A disintegrin and metalloproteinase with thrombospondin motifs 13 activity	MEGASTROKE	SVS	EUR	Inverse variance weighted	2	-0.00460196	0.00482376	0.340073
de Vries	2015	Blood	25934476	RS	Dutch	Platelet adhesion to exposed collagen	ADAMTS13 act	A disintegrin and metalloproteinase with thrombospondin motifs 13 activity	MEGASTROKE	SVS	TRANS	Inverse variance weighted	2	-0.00460196	0.00482376	0.340073
de Vries	2015	Blood	25934476	RS	Dutch	Platelet adhesion to exposed collagen	ADAMTS13 act	A disintegrin and metalloproteinase with thrombospondin motifs 13 activity	MEGASTROKE	CES	EUR	Inverse variance weighted	2	-0.0054256	0.00431652	0.208776
de Vries	2015	Blood	25934476	RS	Dutch	Platelet adhesion to exposed collagen	ADAMTS13 act	A disintegrin and metalloproteinase with thrombospondin motifs 13 activity	MEGASTROKE	CES	TRANS	Inverse variance weighted	2	-0.0054256	0.00431652	0.208776
Sun	2018	Nature	29875488	INTERVAL	British	Platelet adhesion to exposed collagen	ADAMTS13 pro	A disintegrin and metalloproteinase with thrombospondin motifs 13 protein measurement	MEGASTROKE	AS	EUR	Wald ratio	1	-0.0192683	0.019727	0.328696
Sun	2018	Nature	29875488	INTERVAL	British	Platelet adhesion to exposed collagen	ADAMTS13 pro	A disintegrin and metalloproteinase with thrombospondin motifs 13 protein measurement	MEGASTROKE	AS	TRANS	Wald ratio	1	-0.0129602	0.0192683	0.50119
Sun	2018	Nature	29875488	INTERVAL	British	Platelet adhesion to exposed collagen	ADAMTS13 pro	A disintegrin and metalloproteinase with thrombospondin motifs 13 protein measurement	MEGASTROKE	AIS	EUR	Wald ratio	1	-0.00883129	0.021218	0.677252
Sun	2018	Nature	29875488	INTERVAL	British	Platelet adhesion to exposed collagen	ADAMTS13 pro	A disintegrin and metalloproteinase with thrombospondin motifs 13 protein measurement	MEGASTROKE	AIS	TRANS	Wald ratio	1	-0.00194976	0.0207593	0.925171
Sun	2018	Nature	29875488	INTERVAL	British	Platelet adhesion to exposed collagen	ADAMTS13 pro	A disintegrin and metalloproteinase with thrombospondin motifs 13 protein measurement	MEGASTROKE	LAS	EUR	Wald ratio	1	-0.03911	0.0516114	0.448584
Sun	2018	Nature	29875488	INTERVAL	British	Platelet adhesion to exposed collagen	ADAMTS13 pro	A disintegrin and metalloproteinase with thrombospondin motifs 13 protein measurement	MEGASTROKE	LAS	TRANS	Wald ratio	1	-0.03911	0.0516114	0.448584
Sun	2018	Nature	29875488	INTERVAL	British	Platelet adhesion to exposed collagen	ADAMTS13 pro	A disintegrin and metalloproteinase with thrombospondin motifs 13 protein measurement	MEGASTROKE	SVS	EUR	Wald ratio	1	-0.0735176	0.046565	0.114378
Sun	2018	Nature	29875488	INTERVAL	British	Platelet adhesion to exposed collagen	ADAMTS13 pro	A disintegrin and metalloproteinase with thrombospondin motifs 13 protein measurement	MEGASTROKE	SVS	TRANS	Wald ratio	1	-0.0735176	0.046565	0.114378
Sun	2018	Nature	29875488	INTERVAL	British	Platelet adhesion to exposed collagen	ADAMTS13 pro	A disintegrin and metalloproteinase with thrombospondin motifs 13 protein measurement	MEGASTROKE	CES	EUR	Wald ratio	1	0.0209886	0.0403716	0.603143
Sun	2018	Nature	29875488	INTERVAL	British	Platelet adhesion to exposed collagen	ADAMTS13 pro	A disintegrin and metalloproteinase with thrombospondin motifs 13 protein measurement	MEGASTROKE	CES	TRANS	Wald ratio	1	0.0245441	0.0401422	0.540916
Johnson	2010	Nat Genet	20526338	FHS	American	Platelet activation, signaling, and aggregation	ADP agg	Adenosine diphosphate aggregation	MEGASTROKE	AS	EUR	MR Egger	3	1.32008	1.10356	0.443278
Johnson	2010	Nat Genet	20526338	FHS	American	Platelet activation, signaling, and aggregation	ADP agg	Adenosine diphosphate aggregation	MEGASTROKE	AS	EUR	Weighted median	3	0.0759133	0.264972	0.774498
Johnson	2010	Nat Genet	20526338	FHS	American	Platelet activation, signaling, and aggregation	ADP agg	Adenosine diphosphate aggregation	MEGASTROKE	AS	EUR	Inverse variance weighted	3	-0.121191	0.391089	0.756652
Johnson	2010	Nat Genet	20526338	FHS	American	Platelet activation, signaling, and aggregation	ADP agg	Adenosine diphosphate aggregation	MEGASTROKE	AS	EUR	Simple mode	3	0.335105	0.326427	0.412553
Johnson	2010	Nat Genet	20526338	FHS	American	Platelet activation, signaling, and aggregation	ADP agg	Adenosine diphosphate aggregation	MEGASTROKE	AS	EUR	Weighted mode	3	0.250681	0.290626	0.479291
Johnson	2010	Nat Genet	20526338	FHS	American	Platelet activation, signaling, and aggregation	ADP agg	Adenosine diphosphate aggregation	MEGASTROKE	AS	TRANS	MR Egger	3	0.926723	1.03499	0.5351
Johnson	2010	Nat Genet	20526338	FHS	American	Platelet activation, signaling, and aggregation	ADP agg	Adenosine diphosphate aggregation	MEGASTROKE	AS	TRANS	Weighted median	3	0.075524	0.179029	0.673132
Johnson	2010	Nat Genet	20526338	FHS	American	Platelet activation, signaling, and aggregation	ADP agg	Adenosine diphosphate aggregation	MEGASTROKE	AS	TRANS	Inverse variance weighted	3	-0.0772077	0.306628	0.801199
Johnson	2010	Nat Genet	20526338	FHS	American	Platelet activation, signaling, and aggregation	ADP agg	Adenosine diphosphate aggregation	MEGASTROKE	AS	TRANS	Simple mode	3	0.206011	0.221934	0.451272
Johnson	2010	Nat Genet	20526338	FHS	American	Platelet activation, signaling, and aggregation	ADP agg	Adenosine diphosphate aggregation	MEGASTROKE	AS	TRANS	Weighted mode	3	0.118974	0.187794	0.591171
Johnson	2010	Nat Genet	20526338	FHS	American	Platelet activation, signaling, and aggregation	ADP agg	Adenosine diphosphate aggregation	MEGASTROKE	AIS	EUR	MR Egger	3	1.38033	0.72009	0.306112
Johnson	2010	Nat Genet	20526338	FHS	American	Platelet activation, signaling, and aggregation	ADP agg	Adenosine diphosphate aggregation	MEGASTROKE	AIS	EUR	Weighted median	3	0.202021	0.286642	0.480943
Johnson	2010	Nat Genet	20526338	FHS	American	Platelet activation, signaling, and aggregation	ADP agg	Adenosine diphosphate aggregation	MEGASTROKE	AIS	EUR	Inverse variance weighted	3	0.0301436	0.329958	0.92721
Johnson	2010	Nat Genet	20526338	FHS	American	Platelet activation, signaling, and aggregation	ADP agg	Adenosine diphosphate aggregation	MEGASTROKE	AIS	EUR	Simple mode	3	0.38192	0.375963	0.4166
Johnson	2010	Nat Genet	20526338	FHS	American	Platelet activation, signaling, and aggregation	ADP agg	Adenosine diphosphate aggregation	MEGASTROKE	AIS	EUR	Weighted mode	3	0.3688	0.323497	0.372399
Johnson	2010	Nat Genet	20526338	FHS	American	Platelet activation, signaling, and aggregation	ADP agg	Adenosine diphosphate aggregation	MEGASTROKE	AIS	TRANS	MR Egger	3	0.807559	0.776973	0.487713
Johnson	2010	Nat Genet	20526338	FHS	American	Platelet activation, signaling, and aggregation	ADP agg	Adenosine diphosphate aggregation	MEGASTROKE	AIS	TRANS	Weighted median	3	0.129009	0.18721	0.490752
Johnson	2010	Nat Genet	20526338	FHS	American	Platelet activation, signaling, and aggregation	ADP agg	Adenosine diphosphate aggregation	MEGASTROKE	AIS	TRANS	Inverse variance weighted	3	0.0133667	0.235445	0.954727
Johnson	2010	Nat Genet	20526338	FHS	American	Platelet activation, signaling, and aggregation	ADP agg	Adenosine diphosphate aggregation	MEGASTROKE	AIS	TRANS	Simple mode	3	0.221562	0.230488	0.437847
Johnson	2010	Nat Genet	20526338	FHS	American	Platelet activation, signaling, and aggregation	ADP agg	Adenosine diphosphate aggregation	MEGASTROKE	AIS	TRANS	Weighted mode	3	0.164155	0.221138	0.535237
Johnson	2010	Nat Genet	20526338	FHS	American	Platelet activation, signaling, and aggregation	ADP agg	Adenosine diphosphate aggregation	MEGASTROKE	LAS	EUR	MR Egger	3	-0.0992489	1.75001	0.963934
Johnson	2010	Nat Genet	20526338	FHS	American	Platelet activation, signaling, and aggregation	ADP agg	Adenosine diphosphate aggregation	MEGASTROKE	LAS	EUR	Weighted median	3	-0.721133	0.590909	0.222321
Johnson	2010	Nat Genet	20526338	FHS	American	Platelet activation, signaling, and aggregation	ADP agg	Adenosine diphosphate aggregation	MEGASTROKE	LAS	EUR	Inverse variance weighted	3	-0.672594	0.521996	0.19757
Johnson	2010	Nat Genet	20526338	FHS	American	Platelet activation, signaling, and aggregation	ADP agg	Adenosine diphosphate aggregation	MEGASTROKE	LAS	EUR	Simple mode	3	-0.771465	0.748948	0.41125
Johnson	2010	Nat Genet	20526338	FHS	American	Platelet activation, signaling, and aggregation	ADP agg	Adenosine diphosphate aggregation	MEGASTROKE	LAS	EUR	Weighted mode	3	-0.764158	0.717315	0.398323
Johnson	2010	Nat Genet	20526338	FHS	American	Platelet activation, signaling, and aggregation	ADP agg	Adenosine diphosphate aggregation	MEGASTROKE	LAS	TRANS	MR Egger	3	1.40586	1.26778	0.467152
Johnson	2010	Nat Genet	20526338	FHS	American	Platelet activation, signaling, and aggregation	ADP agg	Adenosine diphosphate aggregation	MEGASTROKE	LAS	TRANS	Weighted median	3	0.0820093	0.422365	0.846045
Johnson	2010	Nat Genet	20526338	FHS	American	Platelet activation, signaling, and aggregation	ADP agg	Adenosine diphosphate aggregation	MEGASTROKE	LAS	TRANS	Inverse variance weighted	3	-0.0428859	0.364976	0.906461
Johnson	2010	Nat Genet	20526338	FHS	American	Platelet activation, signaling, and aggregation	ADP agg	Adenosine diphosphate aggregation	MEGASTROKE	LAS	TRANS	Simple mode	3	0.0454827	0.616721	0.947922
Johnson	2010	Nat Genet	20526338	FHS	American	Platelet activation, signaling, and aggregation	ADP agg	Adenosine diphosphate aggregation	MEGASTROKE	LAS	TRANS	Weighted mode	3	0.160534	0.41393	0.735528
Johnson	2010	Nat Genet	20526338	FHS	American	Platelet activation, signaling, and aggregation	ADP agg	Adenosine diphosphate aggregation	MEGASTROKE	SVS	EUR	MR Egger	3	4.66125	2.53665	0.317278
Johnson	2010	Nat Genet	20526338	FHS	American	Platelet activation, signaling, and aggregation	ADP agg	Adenosine diphosphate aggregation	MEGASTROKE	SVS	EUR	Weighted median	3	0.734911	0.703042	0.295871
Johnson	2010	Nat Genet	20526338	FHS	American	Platelet activation, signaling, and aggregation	ADP agg	Adenosine diphosphate aggregation	MEGASTROKE	SVS	EUR	Inverse variance weighted	3	-0.115758	1.17562	0.921562
Johnson	2010	Nat Genet	20526338	FHS	American	Platelet activation, signaling, and aggregation	ADP agg	Adenosine diphosphate aggregation	MEGASTROKE	SVS	EUR	Simple mode	3	1.11038	0.778317	0.289806
Johnson	2010	Nat Genet	20526338	FHS	American	Platelet activation, signaling, and aggregation	ADP agg	Adenosine diphosphate aggregation	MEGASTROKE	SVS	EUR	Weighted mode	3	1.06274	0.739303	0.287147
Johnson	2010	Nat Genet	20526338	FHS	American	Platelet activation, signaling, and aggregation	ADP agg	Adenosine diphosphate aggregation	MEGASTROKE	SVS	TRANS	MR Egger	3	2.47897	2.81215	0.540034
Johnson	2010	Nat Genet	20526338	FHS	American	Platelet activation, signaling, and aggregation	ADP agg	Adenosine diphosphate aggregation	MEGASTROKE	SVS	TRANS	Weighted median	3	0.452702	0.332149	0.172899
Johnson	2010	Nat Genet	20526338	FHS	American	Platelet activation, signaling, and aggregation	ADP agg	Adenosine diphosphate aggregation	MEGASTROKE	SVS	TRANS	Inverse variance weighted	3	0.160145	0.713581	0.822427
Johnson	2010	Nat Genet	20526338	FHS	American	Platelet activation, signaling, and aggregation	ADP agg	Adenosine diphosphate aggregation	MEGASTROKE	SVS	TRANS	Simple mode	3	0.660407	0.390311	0.232719
Johnson	2010	Nat Genet	20526338	FHS	American	Platelet activation, signaling, and aggregation	ADP agg	Adenosine diphosphate aggregation	MEGASTROKE	SVS	TRANS	Weighted mode	3	0.49153	0.317365	0.261539
Johnson	2010	Nat Genet	20526338	FHS	American	Platelet activation, signaling, and aggregation	ADP agg	Adenosine diphosphate aggregation	MEGASTROKE	CES	EUR	MR Egger	3	-1.39772	1.71207	0.564136
Johnson	2010	Nat Genet	20526338	FHS	American	Platelet activation, signaling, and aggregation	ADP agg	Adenosine diphosphate aggregation	MEGASTROKE	CES	EUR	Weighted median	3	-0.190692	0.466693	0.682831
Johnson	2010	Nat Genet	20526338	FHS	American	Platelet activation, signaling, and aggregation	ADP agg	Adenosine diphosphate aggregation	MEGASTROKE	CES	EUR	Inverse variance weighted	3	-0.236422	0.437931	0.589293
Johnson	2010	Nat Genet	20526338	FHS	American	Platelet activation, signaling, and aggregation	ADP agg	Adenosine diphosphate aggregation	MEGASTROKE	CES	EUR	Simple mode	3	-0.383674	0.653625	0.616643
Johnson	2010	Nat Genet	20526338	FHS	American	Platelet activation, signaling, and aggregation	ADP agg	Adenosine diphosphate aggregation	MEGASTROKE	CES	EUR	Weighted mode	3	-0.170035	0.607686	0.805909
Johnson	2010	Nat Genet	20526338	FHS	American	Platelet activation, signaling, and aggregation	ADP agg	Adenosine diphosphate aggregation	MEGASTROKE	CES	TRANS	MR Egger	3	-0.873898	1.4638	0.657361
Johnson	2010	Nat Genet	20526338	FHS	American	Platelet activation, signaling, and aggregation	ADP agg	Adenosine diphosphate aggregation	MEGASTROKE	CES	TRANS	Weighted median	3	-0.180756	0.393077	0.645624
Johnson	2010	Nat Genet	20526338	FHS	American	Platelet activation, signaling, and aggregation	ADP agg	Adenosine diphosphate aggregation	MEGASTROKE	CES	TRANS	Inverse variance weighted	3	-0.221473	0.340553	0.515477
Johnson	2010	Nat Genet	20526338	FHS	American	Platelet activation, signaling, and aggregation	ADP agg	Adenosine diphosphate aggregation	MEGASTROKE	CES	TRANS	Simple mode	3	-0.136622	0.509779	0.813808
Johnson	2010	Nat Genet	20526338	FHS	American	Platelet activation, signaling, and aggregation	ADP agg	Adenosine diphosphate aggregation	MEGASTROKE	CES	TRANS	Weighted mode	3	-0.172592	0.442798	0.734293
Sun	2018	Nature	29875488	INTERVAL	British	Dissolution of fibrin clot	Alpha-2-AP pro	Alpha-2-antiplasmin protein measurement	MEGASTROKE	AS	EUR	Wald ratio	1	0.0179243	0.0607112	0.767812
Sun	2018	Nature	29875488	INTERVAL	British	Dissolution of fibrin clot	Alpha-2-AP pro	Alpha-2-antiplasmin protein measurement	MEGASTROKE	AS	TRANS	Wald ratio	1	0.0346921	0.0583984	0.552472
Sun	2018	Nature	29875488	INTERVAL	British	Dissolution of fibrin clot	Alpha-2-AP pro	Alpha-2-antiplasmin protein measurement	MEGASTROKE	AIS	EUR	Wald ratio	1	-0.0159005	0.0650477	0.806887
Sun	2018	Nature	29875488	INTERVAL	British	Dissolution of fibrin clot	Alpha-2-AP pro	Alpha-2-antiplasmin protein measurement	MEGASTROKE	AIS	TRANS	Wald ratio	1	0.00578202	0.0621567	0.925885
Sun	2018	Nature	29875488	INTERVAL	British	Dissolution of fibrin clot	Alpha-2-AP pro	Alpha-2-antiplasmin protein measurement	MEGASTROKE	LAS	EUR	Wald ratio	1	0.00202371	0.177219	0.990889
Sun	2018	Nature	29875488	INTERVAL	British	Dissolution of fibrin clot	Alpha-2-AP pro	Alpha-2-antiplasmin protein measurement	MEGASTROKE	LAS	TRANS	Wald ratio	1	-0.0109858	0.173461	0.949501
Sun	2018	Nature	29875488	INTERVAL	British	Dissolution of fibrin clot	Alpha-2-AP pro	Alpha-2-antiplasmin protein measurement	MEGASTROKE	SVS	EUR	Wald ratio	1	-0.119688	0.150332	0.425943
Sun	2018	Nature	29875488	INTERVAL	British	Dissolution of fibrin clot	Alpha-2-AP pro	Alpha-2-antiplasmin protein measurement	MEGASTROKE	SVS	TRANS	Wald ratio	1	-0.0650477	0.143972	0.651408
Sun	2018	Nature	29875488	INTERVAL	British	Dissolution of fibrin clot	Alpha-2-AP pro	Alpha-2-antiplasmin protein measurement	MEGASTROKE	CES	EUR	Wald ratio	1	-0.0130095	0.129228	0.919812
Sun	2018	Nature	29875488	INTERVAL	British	Dissolution of fibrin clot	Alpha-2-AP pro	Alpha-2-antiplasmin protein measurement	MEGASTROKE	CES	TRANS	Wald ratio	1	-0.00925123	0.126626	0.941759
Sun	2018	Nature	29875488	INTERVAL	British	Intrinsic pathway	Alpha-2-M pro	Alpha-2-macroglobulin receptor associated protein measurement	MEGASTROKE	AS	EUR	Wald ratio	1	-0.0942677	0.0392904	0.0164285
Sun	2018	Nature	29875488	INTERVAL	British	Intrinsic pathway	Alpha-2-M pro	Alpha-2-macroglobulin receptor associated protein measurement	MEGASTROKE	AS	TRANS	Wald ratio	1	-0.0466207	0.0343058	0.174155
Sun	2018	Nature	29875488	INTERVAL	British	Intrinsic pathway	Alpha-2-M pro	Alpha-2-macroglobulin receptor associated protein measurement	MEGASTROKE	AIS	EUR	Wald ratio	1	-0.112447	0.0426624	0.00839543
Sun	2018	Nature	29875488	INTERVAL	British	Intrinsic pathway	Alpha-2-M pro	Alpha-2-macroglobulin receptor associated protein measurement	MEGASTROKE	AIS	TRANS	Wald ratio	1	-0.0561501	0.0366515	0.125522
Sun	2018	Nature	29875488	INTERVAL	British	Intrinsic pathway	Alpha-2-M pro	Alpha-2-macroglobulin receptor associated protein measurement	MEGASTROKE	LAS	EUR	Wald ratio	1	-0.18531	0.105703	0.0795813
Sun	2018	Nature	29875488	INTERVAL	British	Intrinsic pathway	Alpha-2-M pro	Alpha-2-macroglobulin receptor associated protein measurement	MEGASTROKE	LAS	TRANS	Wald ratio	1	-0.185457	0.0980795	0.0586401
Sun	2018	Nature	29875488	INTERVAL	British	Intrinsic pathway	Alpha-2-M pro	Alpha-2-macroglobulin receptor associated protein measurement	MEGASTROKE	SVS	EUR	Wald ratio	1	-0.062161	0.0996921	0.532937
Sun	2018	Nature	29875488	INTERVAL	British	Intrinsic pathway	Alpha-2-M pro	Alpha-2-macroglobulin receptor associated protein measurement	MEGASTROKE	SVS	TRANS	Wald ratio	1	-0.102184	0.0856179	0.232676
Sun	2018	Nature	29875488	INTERVAL	British	Intrinsic pathway	Alpha-2-M pro	Alpha-2-macroglobulin receptor associated protein measurement	MEGASTROKE	CES	EUR	Wald ratio	1	-0.0840053	0.0884035	0.341986
Sun	2018	Nature	29875488	INTERVAL	British	Intrinsic pathway	Alpha-2-M pro	Alpha-2-macroglobulin receptor associated protein measurement	MEGASTROKE	CES	TRANS	Wald ratio	1	-0.0278552	0.0812198	0.731628
Kanai	2018	Nat Genet	29403010	BBJ	Japanese	Intrinsic pathway	aPTT	Activated partial thromboplastin time	MEGASTROKE	AS	EUR	MR Egger	9	-0.0418291	0.120158	0.737985
Kanai	2018	Nat Genet	29403010	BBJ	Japanese	Intrinsic pathway	aPTT	Activated partial thromboplastin time	MEGASTROKE	AS	EUR	Weighted median	9	0.000780482	0.0373235	0.983316
Kanai	2018	Nat Genet	29403010	BBJ	Japanese	Intrinsic pathway	aPTT	Activated partial thromboplastin time	MEGASTROKE	AS	EUR	Inverse variance weighted	9	0.071532	0.0661742	0.279713
Kanai	2018	Nat Genet	29403010	BBJ	Japanese	Intrinsic pathway	aPTT	Activated partial thromboplastin time	MEGASTROKE	AS	EUR	Simple mode	9	0.0924705	0.0982573	0.374196
Kanai	2018	Nat Genet	29403010	BBJ	Japanese	Intrinsic pathway	aPTT	Activated partial thromboplastin time	MEGASTROKE	AS	EUR	Weighted mode	9	0.0367698	0.0398296	0.382914
Kanai	2018	Nat Genet	29403010	BBJ	Japanese	Intrinsic pathway	aPTT	Activated partial thromboplastin time	MEGASTROKE	AS	TRANS	MR Egger	8	-0.00943936	0.116936	0.938288
Kanai	2018	Nat Genet	29403010	BBJ	Japanese	Intrinsic pathway	aPTT	Activated partial thromboplastin time	MEGASTROKE	AS	TRANS	Weighted median	8	0.0340876	0.027955	0.222703
Kanai	2018	Nat Genet	29403010	BBJ	Japanese	Intrinsic pathway	aPTT	Activated partial thromboplastin time	MEGASTROKE	AS	TRANS	Inverse variance weighted	8	0.0439896	0.0639468	0.49151
Kanai	2018	Nat Genet	29403010	BBJ	Japanese	Intrinsic pathway	aPTT	Activated partial thromboplastin time	MEGASTROKE	AS	TRANS	Simple mode	8	-0.00951446	0.0915093	0.920107
Kanai	2018	Nat Genet	29403010	BBJ	Japanese	Intrinsic pathway	aPTT	Activated partial thromboplastin time	MEGASTROKE	AS	TRANS	Weighted mode	8	0.026606	0.0312303	0.422439
Kanai	2018	Nat Genet	29403010	BBJ	Japanese	Intrinsic pathway	aPTT	Activated partial thromboplastin time	MEGASTROKE	AIS	EUR	MR Egger	9	-0.0384525	0.140118	0.791677
Kanai	2018	Nat Genet	29403010	BBJ	Japanese	Intrinsic pathway	aPTT	Activated partial thromboplastin time	MEGASTROKE	AIS	EUR	Weighted median	9	0.0345876	0.0396945	0.383566
Kanai	2018	Nat Genet	29403010	BBJ	Japanese	Intrinsic pathway	aPTT	Activated partial thromboplastin time	MEGASTROKE	AIS	EUR	Inverse variance weighted	9	0.0830184	0.0765284	0.278008
Kanai	2018	Nat Genet	29403010	BBJ	Japanese	Intrinsic pathway	aPTT	Activated partial thromboplastin time	MEGASTROKE	AIS	EUR	Simple mode	9	0.152806	0.120137	0.239121
Kanai	2018	Nat Genet	29403010	BBJ	Japanese	Intrinsic pathway	aPTT	Activated partial thromboplastin time	MEGASTROKE	AIS	EUR	Weighted mode	9	0.010183	0.0394977	0.80306
Kanai	2018	Nat Genet	29403010	BBJ	Japanese	Intrinsic pathway	aPTT	Activated partial thromboplastin time	MEGASTROKE	AIS	TRANS	MR Egger	8	-0.00621787	0.126942	0.962523
Kanai	2018	Nat Genet	29403010	BBJ	Japanese	Intrinsic pathway	aPTT	Activated partial thromboplastin time	MEGASTROKE	AIS	TRANS	Weighted median	8	0.0247855	0.0291947	0.395896
Kanai	2018	Nat Genet	29403010	BBJ	Japanese	Intrinsic pathway	aPTT	Activated partial thromboplastin time	MEGASTROKE	AIS	TRANS	Inverse variance weighted	8	0.0392432	0.0690259	0.569676
Kanai	2018	Nat Genet	29403010	BBJ	Japanese	Intrinsic pathway	aPTT	Activated partial thromboplastin time	MEGASTROKE	AIS	TRANS	Simple mode	8	0.0623137	0.0853098	0.488841
Kanai	2018	Nat Genet	29403010	BBJ	Japanese	Intrinsic pathway	aPTT	Activated partial thromboplastin time	MEGASTROKE	AIS	TRANS	Weighted mode	8	0.0318841	0.0310919	0.339263
Kanai	2018	Nat Genet	29403010	BBJ	Japanese	Intrinsic pathway	aPTT	Activated partial thromboplastin time	MEGASTROKE	LAS	EUR	MR Egger	9	-0.0513903	0.23568	0.83361
Kanai	2018	Nat Genet	29403010	BBJ	Japanese	Intrinsic pathway	aPTT	Activated partial thromboplastin time	MEGASTROKE	LAS	EUR	Weighted median	9	0.0602228	0.0901881	0.504296
Kanai	2018	Nat Genet	29403010	BBJ	Japanese	Intrinsic pathway	aPTT	Activated partial thromboplastin time	MEGASTROKE	LAS	EUR	Inverse variance weighted	9	0.194245	0.130719	0.137287
Kanai	2018	Nat Genet	29403010	BBJ	Japanese	Intrinsic pathway	aPTT	Activated partial thromboplastin time	MEGASTROKE	LAS	EUR	Simple mode	9	0.207964	0.155813	0.218709
Kanai	2018	Nat Genet	29403010	BBJ	Japanese	Intrinsic pathway	aPTT	Activated partial thromboplastin time	MEGASTROKE	LAS	EUR	Weighted mode	9	0.0485129	0.086093	0.58854
Kanai	2018	Nat Genet	29403010	BBJ	Japanese	Intrinsic pathway	aPTT	Activated partial thromboplastin time	MEGASTROKE	LAS	TRANS	MR Egger	8	-0.0532874	0.161554	0.75273
Kanai	2018	Nat Genet	29403010	BBJ	Japanese	Intrinsic pathway	aPTT	Activated partial thromboplastin time	MEGASTROKE	LAS	TRANS	Weighted median	8	-0.00783387	0.0657458	0.905153
Kanai	2018	Nat Genet	29403010	BBJ	Japanese	Intrinsic pathway	aPTT	Activated partial thromboplastin time	MEGASTROKE	LAS	TRANS	Inverse variance weighted	8	0.0249885	0.0886111	0.777942
Kanai	2018	Nat Genet	29403010	BBJ	Japanese	Intrinsic pathway	aPTT	Activated partial thromboplastin time	MEGASTROKE	LAS	TRANS	Simple mode	8	-0.00315394	0.123316	0.980309
Kanai	2018	Nat Genet	29403010	BBJ	Japanese	Intrinsic pathway	aPTT	Activated partial thromboplastin time	MEGASTROKE	LAS	TRANS	Weighted mode	8	-0.00972911	0.0664721	0.88776
Kanai	2018	Nat Genet	29403010	BBJ	Japanese	Intrinsic pathway	aPTT	Activated partial thromboplastin time	MEGASTROKE	SVS	EUR	MR Egger	9	0.11995	0.153159	0.459198
Kanai	2018	Nat Genet	29403010	BBJ	Japanese	Intrinsic pathway	aPTT	Activated partial thromboplastin time	MEGASTROKE	SVS	EUR	Weighted median	9	0.0828753	0.0802062	0.301474
Kanai	2018	Nat Genet	29403010	BBJ	Japanese	Intrinsic pathway	aPTT	Activated partial thromboplastin time	MEGASTROKE	SVS	EUR	Inverse variance weighted	9	0.106754	0.0777181	0.169563
Kanai	2018	Nat Genet	29403010	BBJ	Japanese	Intrinsic pathway	aPTT	Activated partial thromboplastin time	MEGASTROKE	SVS	EUR	Simple mode	9	0.200039	0.167301	0.266055
Kanai	2018	Nat Genet	29403010	BBJ	Japanese	Intrinsic pathway	aPTT	Activated partial thromboplastin time	MEGASTROKE	SVS	EUR	Weighted mode	9	0.0940342	0.0860742	0.306426
Kanai	2018	Nat Genet	29403010	BBJ	Japanese	Intrinsic pathway	aPTT	Activated partial thromboplastin time	MEGASTROKE	SVS	TRANS	MR Egger	8	0.0537797	0.109761	0.641554
Kanai	2018	Nat Genet	29403010	BBJ	Japanese	Intrinsic pathway	aPTT	Activated partial thromboplastin time	MEGASTROKE	SVS	TRANS	Weighted median	8	0.0601496	0.0561487	0.284055
Kanai	2018	Nat Genet	29403010	BBJ	Japanese	Intrinsic pathway	aPTT	Activated partial thromboplastin time	MEGASTROKE	SVS	TRANS	Inverse variance weighted	8	0.0851143	0.0593755	0.151717
Kanai	2018	Nat Genet	29403010	BBJ	Japanese	Intrinsic pathway	aPTT	Activated partial thromboplastin time	MEGASTROKE	SVS	TRANS	Simple mode	8	0.165502	0.128442	0.238508
Kanai	2018	Nat Genet	29403010	BBJ	Japanese	Intrinsic pathway	aPTT	Activated partial thromboplastin time	MEGASTROKE	SVS	TRANS	Weighted mode	8	0.0679806	0.0570438	0.2722
Kanai	2018	Nat Genet	29403010	BBJ	Japanese	Intrinsic pathway	aPTT	Activated partial thromboplastin time	MEGASTROKE	CES	EUR	MR Egger	9	-0.186352	0.282357	0.530371
Kanai	2018	Nat Genet	29403010	BBJ	Japanese	Intrinsic pathway	aPTT	Activated partial thromboplastin time	MEGASTROKE	CES	EUR	Weighted median	9	-0.0635108	0.075523	0.400378
Kanai	2018	Nat Genet	29403010	BBJ	Japanese	Intrinsic pathway	aPTT	Activated partial thromboplastin time	MEGASTROKE	CES	EUR	Inverse variance weighted	9	0.0402638	0.150105	0.788516
Kanai	2018	Nat Genet	29403010	BBJ	Japanese	Intrinsic pathway	aPTT	Activated partial thromboplastin time	MEGASTROKE	CES	EUR	Simple mode	9	-0.094658	0.188839	0.629686
Kanai	2018	Nat Genet	29403010	BBJ	Japanese	Intrinsic pathway	aPTT	Activated partial thromboplastin time	MEGASTROKE	CES	EUR	Weighted mode	9	-0.0744505	0.0779232	0.367334
Kanai	2018	Nat Genet	29403010	BBJ	Japanese	Intrinsic pathway	aPTT	Activated partial thromboplastin time	MEGASTROKE	CES	TRANS	MR Egger	7	-0.196718	0.284891	0.520616
Kanai	2018	Nat Genet	29403010	BBJ	Japanese	Intrinsic pathway	aPTT	Activated partial thromboplastin time	MEGASTROKE	CES	TRANS	Weighted median	7	-0.050522	0.0622539	0.417051
Kanai	2018	Nat Genet	29403010	BBJ	Japanese	Intrinsic pathway	aPTT	Activated partial thromboplastin time	MEGASTROKE	CES	TRANS	Inverse variance weighted	7	-0.0377062	0.146874	0.797391
Kanai	2018	Nat Genet	29403010	BBJ	Japanese	Intrinsic pathway	aPTT	Activated partial thromboplastin time	MEGASTROKE	CES	TRANS	Simple mode	7	-0.0362373	0.14885	0.815768
Kanai	2018	Nat Genet	29403010	BBJ	Japanese	Intrinsic pathway	aPTT	Activated partial thromboplastin time	MEGASTROKE	CES	TRANS	Weighted mode	7	-0.0362373	0.0630063	0.586103
de la Morena-Barrio	2013	PLoS ONE	23705025	GAIT	Spanish	Common pathway	AT	Antithrombin (anti-FXa activity)	MEGASTROKE	AS	EUR	MR Egger	10	-0.0125361	0.0188126	0.523926
de la Morena-Barrio	2013	PLoS ONE	23705025	GAIT	Spanish	Common pathway	AT	Antithrombin (anti-FXa activity)	MEGASTROKE	AS	EUR	Weighted median	10	-0.000784167	0.0102561	0.939054
de la Morena-Barrio	2013	PLoS ONE	23705025	GAIT	Spanish	Common pathway	AT	Antithrombin (anti-FXa activity)	MEGASTROKE	AS	EUR	Inverse variance weighted	10	0.00212687	0.00809647	0.792789
de la Morena-Barrio	2013	PLoS ONE	23705025	GAIT	Spanish	Common pathway	AT	Antithrombin (anti-FXa activity)	MEGASTROKE	AS	EUR	Simple mode	10	-0.00248475	0.0123183	0.844627
de la Morena-Barrio	2013	PLoS ONE	23705025	GAIT	Spanish	Common pathway	AT	Antithrombin (anti-FXa activity)	MEGASTROKE	AS	EUR	Weighted mode	10	-0.00188108	0.0131628	0.889511
de la Morena-Barrio	2013	PLoS ONE	23705025	GAIT	Spanish	Common pathway	AT	Antithrombin (anti-FXa activity)	MEGASTROKE	AS	TRANS	MR Egger	10	-0.0169371	0.0153616	0.302279
de la Morena-Barrio	2013	PLoS ONE	23705025	GAIT	Spanish	Common pathway	AT	Antithrombin (anti-FXa activity)	MEGASTROKE	AS	TRANS	Weighted median	10	-0.00782561	0.00899393	0.384246
de la Morena-Barrio	2013	PLoS ONE	23705025	GAIT	Spanish	Common pathway	AT	Antithrombin (anti-FXa activity)	MEGASTROKE	AS	TRANS	Inverse variance weighted	10	-0.00237113	0.0070561	0.736841
de la Morena-Barrio	2013	PLoS ONE	23705025	GAIT	Spanish	Common pathway	AT	Antithrombin (anti-FXa activity)	MEGASTROKE	AS	TRANS	Simple mode	10	-0.00854115	0.0116113	0.480711
de la Morena-Barrio	2013	PLoS ONE	23705025	GAIT	Spanish	Common pathway	AT	Antithrombin (anti-FXa activity)	MEGASTROKE	AS	TRANS	Weighted mode	10	-0.00821069	0.0105399	0.455969
de la Morena-Barrio	2013	PLoS ONE	23705025	GAIT	Spanish	Common pathway	AT	Antithrombin (anti-FXa activity)	MEGASTROKE	AIS	EUR	MR Egger	10	-0.00149826	0.0205714	0.943728
de la Morena-Barrio	2013	PLoS ONE	23705025	GAIT	Spanish	Common pathway	AT	Antithrombin (anti-FXa activity)	MEGASTROKE	AIS	EUR	Weighted median	10	0.00217739	0.0110435	0.843698
de la Morena-Barrio	2013	PLoS ONE	23705025	GAIT	Spanish	Common pathway	AT	Antithrombin (anti-FXa activity)	MEGASTROKE	AIS	EUR	Inverse variance weighted	10	0.00212872	0.00882406	0.809368
de la Morena-Barrio	2013	PLoS ONE	23705025	GAIT	Spanish	Common pathway	AT	Antithrombin (anti-FXa activity)	MEGASTROKE	AIS	EUR	Simple mode	10	0.000696944	0.0146548	0.963108
de la Morena-Barrio	2013	PLoS ONE	23705025	GAIT	Spanish	Common pathway	AT	Antithrombin (anti-FXa activity)	MEGASTROKE	AIS	EUR	Weighted mode	10	0.00124363	0.0131658	0.926814
de la Morena-Barrio	2013	PLoS ONE	23705025	GAIT	Spanish	Common pathway	AT	Antithrombin (anti-FXa activity)	MEGASTROKE	AIS	TRANS	MR Egger	10	-0.0103255	0.0162996	0.5441
de la Morena-Barrio	2013	PLoS ONE	23705025	GAIT	Spanish	Common pathway	AT	Antithrombin (anti-FXa activity)	MEGASTROKE	AIS	TRANS	Weighted median	10	-0.00712045	0.00955599	0.456193
de la Morena-Barrio	2013	PLoS ONE	23705025	GAIT	Spanish	Common pathway	AT	Antithrombin (anti-FXa activity)	MEGASTROKE	AIS	TRANS	Inverse variance weighted	10	-0.00276038	0.00752947	0.71391
de la Morena-Barrio	2013	PLoS ONE	23705025	GAIT	Spanish	Common pathway	AT	Antithrombin (anti-FXa activity)	MEGASTROKE	AIS	TRANS	Simple mode	10	-0.0082632	0.0130278	0.541687
de la Morena-Barrio	2013	PLoS ONE	23705025	GAIT	Spanish	Common pathway	AT	Antithrombin (anti-FXa activity)	MEGASTROKE	AIS	TRANS	Weighted mode	10	-0.00797786	0.0118096	0.516311
de la Morena-Barrio	2013	PLoS ONE	23705025	GAIT	Spanish	Common pathway	AT	Antithrombin (anti-FXa activity)	MEGASTROKE	LAS	EUR	MR Egger	10	0.00428361	0.0528899	0.937439
de la Morena-Barrio	2013	PLoS ONE	23705025	GAIT	Spanish	Common pathway	AT	Antithrombin (anti-FXa activity)	MEGASTROKE	LAS	EUR	Weighted median	10	0.020906	0.0301898	0.488633
de la Morena-Barrio	2013	PLoS ONE	23705025	GAIT	Spanish	Common pathway	AT	Antithrombin (anti-FXa activity)	MEGASTROKE	LAS	EUR	Inverse variance weighted	10	0.0216149	0.0223921	0.334397
de la Morena-Barrio	2013	PLoS ONE	23705025	GAIT	Spanish	Common pathway	AT	Antithrombin (anti-FXa activity)	MEGASTROKE	LAS	EUR	Simple mode	10	0.0254533	0.0405468	0.545763
de la Morena-Barrio	2013	PLoS ONE	23705025	GAIT	Spanish	Common pathway	AT	Antithrombin (anti-FXa activity)	MEGASTROKE	LAS	EUR	Weighted mode	10	0.0131601	0.0373064	0.732391
de la Morena-Barrio	2013	PLoS ONE	23705025	GAIT	Spanish	Common pathway	AT	Antithrombin (anti-FXa activity)	MEGASTROKE	LAS	TRANS	MR Egger	10	0.0152385	0.0431943	0.733362
de la Morena-Barrio	2013	PLoS ONE	23705025	GAIT	Spanish	Common pathway	AT	Antithrombin (anti-FXa activity)	MEGASTROKE	LAS	TRANS	Weighted median	10	0.00541922	0.0256406	0.832612
de la Morena-Barrio	2013	PLoS ONE	23705025	GAIT	Spanish	Common pathway	AT	Antithrombin (anti-FXa activity)	MEGASTROKE	LAS	TRANS	Inverse variance weighted	10	0.0092268	0.0192575	0.631848
de la Morena-Barrio	2013	PLoS ONE	23705025	GAIT	Spanish	Common pathway	AT	Antithrombin (anti-FXa activity)	MEGASTROKE	LAS	TRANS	Simple mode	10	0.0111461	0.0329937	0.743242
de la Morena-Barrio	2013	PLoS ONE	23705025	GAIT	Spanish	Common pathway	AT	Antithrombin (anti-FXa activity)	MEGASTROKE	LAS	TRANS	Weighted mode	10	0.00940288	0.0331887	0.783344
de la Morena-Barrio	2013	PLoS ONE	23705025	GAIT	Spanish	Common pathway	AT	Antithrombin (anti-FXa activity)	MEGASTROKE	SVS	EUR	MR Egger	10	-0.122764	0.0470205	0.0310883
de la Morena-Barrio	2013	PLoS ONE	23705025	GAIT	Spanish	Common pathway	AT	Antithrombin (anti-FXa activity)	MEGASTROKE	SVS	EUR	Weighted median	10	0.0269705	0.0302538	0.372674
de la Morena-Barrio	2013	PLoS ONE	23705025	GAIT	Spanish	Common pathway	AT	Antithrombin (anti-FXa activity)	MEGASTROKE	SVS	EUR	Inverse variance weighted	10	-0.0080112	0.0245646	0.744327
de la Morena-Barrio	2013	PLoS ONE	23705025	GAIT	Spanish	Common pathway	AT	Antithrombin (anti-FXa activity)	MEGASTROKE	SVS	EUR	Simple mode	10	0.0321923	0.0424057	0.467179
de la Morena-Barrio	2013	PLoS ONE	23705025	GAIT	Spanish	Common pathway	AT	Antithrombin (anti-FXa activity)	MEGASTROKE	SVS	EUR	Weighted mode	10	0.0321923	0.0478439	0.517937
de la Morena-Barrio	2013	PLoS ONE	23705025	GAIT	Spanish	Common pathway	AT	Antithrombin (anti-FXa activity)	MEGASTROKE	SVS	TRANS	MR Egger	10	-0.0940471	0.033759	0.0237099
de la Morena-Barrio	2013	PLoS ONE	23705025	GAIT	Spanish	Common pathway	AT	Antithrombin (anti-FXa activity)	MEGASTROKE	SVS	TRANS	Weighted median	10	0.0183975	0.0234739	0.43319
de la Morena-Barrio	2013	PLoS ONE	23705025	GAIT	Spanish	Common pathway	AT	Antithrombin (anti-FXa activity)	MEGASTROKE	SVS	TRANS	Inverse variance weighted	10	-0.0173328	0.0189399	0.360116
de la Morena-Barrio	2013	PLoS ONE	23705025	GAIT	Spanish	Common pathway	AT	Antithrombin (anti-FXa activity)	MEGASTROKE	SVS	TRANS	Simple mode	10	0.0243569	0.034263	0.495167
de la Morena-Barrio	2013	PLoS ONE	23705025	GAIT	Spanish	Common pathway	AT	Antithrombin (anti-FXa activity)	MEGASTROKE	SVS	TRANS	Weighted mode	10	0.0243569	0.0401644	0.559213
de la Morena-Barrio	2013	PLoS ONE	23705025	GAIT	Spanish	Common pathway	AT	Antithrombin (anti-FXa activity)	MEGASTROKE	CES	EUR	MR Egger	10	-0.0274922	0.041145	0.522827
de la Morena-Barrio	2013	PLoS ONE	23705025	GAIT	Spanish	Common pathway	AT	Antithrombin (anti-FXa activity)	MEGASTROKE	CES	EUR	Weighted median	10	-0.0322266	0.0230863	0.162738
de la Morena-Barrio	2013	PLoS ONE	23705025	GAIT	Spanish	Common pathway	AT	Antithrombin (anti-FXa activity)	MEGASTROKE	CES	EUR	Inverse variance weighted	10	-0.0300728	0.0171933	0.0802743
de la Morena-Barrio	2013	PLoS ONE	23705025	GAIT	Spanish	Common pathway	AT	Antithrombin (anti-FXa activity)	MEGASTROKE	CES	EUR	Simple mode	10	-0.0401259	0.0322385	0.244693
de la Morena-Barrio	2013	PLoS ONE	23705025	GAIT	Spanish	Common pathway	AT	Antithrombin (anti-FXa activity)	MEGASTROKE	CES	EUR	Weighted mode	10	-0.0358092	0.0315158	0.285209
de la Morena-Barrio	2013	PLoS ONE	23705025	GAIT	Spanish	Common pathway	AT	Antithrombin (anti-FXa activity)	MEGASTROKE	CES	TRANS	MR Egger	10	-0.0241774	0.0356537	0.516827
de la Morena-Barrio	2013	PLoS ONE	23705025	GAIT	Spanish	Common pathway	AT	Antithrombin (anti-FXa activity)	MEGASTROKE	CES	TRANS	Weighted median	10	-0.0341476	0.0208993	0.102277
de la Morena-Barrio	2013	PLoS ONE	23705025	GAIT	Spanish	Common pathway	AT	Antithrombin (anti-FXa activity)	MEGASTROKE	CES	TRANS	Inverse variance weighted	10	-0.0298282	0.01567	0.0569727
de la Morena-Barrio	2013	PLoS ONE	23705025	GAIT	Spanish	Common pathway	AT	Antithrombin (anti-FXa activity)	MEGASTROKE	CES	TRANS	Simple mode	10	-0.0391202	0.0283977	0.201618
de la Morena-Barrio	2013	PLoS ONE	23705025	GAIT	Spanish	Common pathway	AT	Antithrombin (anti-FXa activity)	MEGASTROKE	CES	TRANS	Weighted mode	10	-0.0362314	0.0258283	0.194224
Johnson	2010	Nat Genet	20526338	FHS	American	Platelet adhesion to exposed collagen	CLT	Collagen lag time	MEGASTROKE	AS	EUR	Wald ratio	1	-0.316667	0.473333	0.503486
Johnson	2010	Nat Genet	20526338	FHS	American	Platelet adhesion to exposed collagen	CLT	Collagen lag time	MEGASTROKE	AS	TRANS	Wald ratio	1	-0.53	0.413333	0.199752
Johnson	2010	Nat Genet	20526338	FHS	American	Platelet adhesion to exposed collagen	CLT	Collagen lag time	MEGASTROKE	AIS	EUR	Wald ratio	1	-0.153333	0.5	0.759097
Johnson	2010	Nat Genet	20526338	FHS	American	Platelet adhesion to exposed collagen	CLT	Collagen lag time	MEGASTROKE	AIS	TRANS	Wald ratio	1	-0.426667	0.43	0.321077
Johnson	2010	Nat Genet	20526338	FHS	American	Platelet adhesion to exposed collagen	CLT	Collagen lag time	MEGASTROKE	LAS	EUR	Wald ratio	1	1.29	1.18	0.274297
Johnson	2010	Nat Genet	20526338	FHS	American	Platelet adhesion to exposed collagen	CLT	Collagen lag time	MEGASTROKE	LAS	TRANS	Wald ratio	1	0.56	1.04333	0.591446
Johnson	2010	Nat Genet	20526338	FHS	American	Platelet adhesion to exposed collagen	CLT	Collagen lag time	MEGASTROKE	SVS	EUR	Wald ratio	1	0.31	1.09333	0.776766
Johnson	2010	Nat Genet	20526338	FHS	American	Platelet adhesion to exposed collagen	CLT	Collagen lag time	MEGASTROKE	SVS	TRANS	Wald ratio	1	-0.553333	0.916667	0.546085
Johnson	2010	Nat Genet	20526338	FHS	American	Platelet adhesion to exposed collagen	CLT	Collagen lag time	MEGASTROKE	CES	EUR	Wald ratio	1	-1.31	0.906667	0.148499
Johnson	2010	Nat Genet	20526338	FHS	American	Platelet adhesion to exposed collagen	CLT	Collagen lag time	MEGASTROKE	CES	TRANS	Wald ratio	1	-1.97	0.833333	0.0180788
Smith	2011	Circulation	21502573	CHARGE Consortium	European ancestry	Dissolution of fibrin clot	D-dimer	D-dimer	MEGASTROKE	AS	EUR	MR Egger	3	1.17921	0.37011	0.193612
Smith	2011	Circulation	21502573	CHARGE Consortium	European ancestry	Dissolution of fibrin clot	D-dimer	D-dimer	MEGASTROKE	AS	EUR	Weighted median	3	-0.098333	0.0991354	0.321243
Smith	2011	Circulation	21502573	CHARGE Consortium	European ancestry	Dissolution of fibrin clot	D-dimer	D-dimer	MEGASTROKE	AS	EUR	Inverse variance weighted	3	-0.252307	0.226033	0.26432
Smith	2011	Circulation	21502573	CHARGE Consortium	European ancestry	Dissolution of fibrin clot	D-dimer	D-dimer	MEGASTROKE	AS	EUR	Simple mode	3	-0.0691313	0.114529	0.607442
Smith	2011	Circulation	21502573	CHARGE Consortium	European ancestry	Dissolution of fibrin clot	D-dimer	D-dimer	MEGASTROKE	AS	EUR	Weighted mode	3	-0.0879187	0.0936543	0.446953
Smith	2011	Circulation	21502573	CHARGE Consortium	European ancestry	Dissolution of fibrin clot	D-dimer	D-dimer	MEGASTROKE	AS	TRANS	MR Egger	3	1.21377	0.315925	0.162105
Smith	2011	Circulation	21502573	CHARGE Consortium	European ancestry	Dissolution of fibrin clot	D-dimer	D-dimer	MEGASTROKE	AS	TRANS	Weighted median	3	-0.0659807	0.082922	0.426209
Smith	2011	Circulation	21502573	CHARGE Consortium	European ancestry	Dissolution of fibrin clot	D-dimer	D-dimer	MEGASTROKE	AS	TRANS	Inverse variance weighted	3	-0.238808	0.234068	0.307611
Smith	2011	Circulation	21502573	CHARGE Consortium	European ancestry	Dissolution of fibrin clot	D-dimer	D-dimer	MEGASTROKE	AS	TRANS	Simple mode	3	-0.0487445	0.0994043	0.672394
Smith	2011	Circulation	21502573	CHARGE Consortium	European ancestry	Dissolution of fibrin clot	D-dimer	D-dimer	MEGASTROKE	AS	TRANS	Weighted mode	3	-0.0558618	0.0813018	0.562999
Smith	2011	Circulation	21502573	CHARGE Consortium	European ancestry	Dissolution of fibrin clot	D-dimer	D-dimer	MEGASTROKE	AIS	EUR	MR Egger	3	1.46078	0.401201	0.170639
Smith	2011	Circulation	21502573	CHARGE Consortium	European ancestry	Dissolution of fibrin clot	D-dimer	D-dimer	MEGASTROKE	AIS	EUR	Weighted median	3	-0.0852483	0.104112	0.412894
Smith	2011	Circulation	21502573	CHARGE Consortium	European ancestry	Dissolution of fibrin clot	D-dimer	D-dimer	MEGASTROKE	AIS	EUR	Inverse variance weighted	3	-0.250107	0.274202	0.361702
Smith	2011	Circulation	21502573	CHARGE Consortium	European ancestry	Dissolution of fibrin clot	D-dimer	D-dimer	MEGASTROKE	AIS	EUR	Simple mode	3	0.00138153	0.11385	0.99142
Smith	2011	Circulation	21502573	CHARGE Consortium	European ancestry	Dissolution of fibrin clot	D-dimer	D-dimer	MEGASTROKE	AIS	EUR	Weighted mode	3	-0.05812	0.100088	0.620163
Smith	2011	Circulation	21502573	CHARGE Consortium	European ancestry	Dissolution of fibrin clot	D-dimer	D-dimer	MEGASTROKE	AIS	TRANS	MR Egger	3	1.41896	0.337684	0.148736
Smith	2011	Circulation	21502573	CHARGE Consortium	European ancestry	Dissolution of fibrin clot	D-dimer	D-dimer	MEGASTROKE	AIS	TRANS	Weighted median	3	-0.0528711	0.0920526	0.565726
Smith	2011	Circulation	21502573	CHARGE Consortium	European ancestry	Dissolution of fibrin clot	D-dimer	D-dimer	MEGASTROKE	AIS	TRANS	Inverse variance weighted	3	-0.232851	0.268335	0.385524
Smith	2011	Circulation	21502573	CHARGE Consortium	European ancestry	Dissolution of fibrin clot	D-dimer	D-dimer	MEGASTROKE	AIS	TRANS	Simple mode	3	0.00917483	0.104666	0.938135
Smith	2011	Circulation	21502573	CHARGE Consortium	European ancestry	Dissolution of fibrin clot	D-dimer	D-dimer	MEGASTROKE	AIS	TRANS	Weighted mode	3	-0.0254745	0.0978775	0.819001
Smith	2011	Circulation	21502573	CHARGE Consortium	European ancestry	Dissolution of fibrin clot	D-dimer	D-dimer	MEGASTROKE	LAS	EUR	MR Egger	3	3.12069	1.02782	0.202552
Smith	2011	Circulation	21502573	CHARGE Consortium	European ancestry	Dissolution of fibrin clot	D-dimer	D-dimer	MEGASTROKE	LAS	EUR	Weighted median	3	0.0987614	0.257247	0.70104
Smith	2011	Circulation	21502573	CHARGE Consortium	European ancestry	Dissolution of fibrin clot	D-dimer	D-dimer	MEGASTROKE	LAS	EUR	Inverse variance weighted	3	-0.179467	0.513305	0.726616
Smith	2011	Circulation	21502573	CHARGE Consortium	European ancestry	Dissolution of fibrin clot	D-dimer	D-dimer	MEGASTROKE	LAS	EUR	Simple mode	3	0.0656549	0.415251	0.888892
Smith	2011	Circulation	21502573	CHARGE Consortium	European ancestry	Dissolution of fibrin clot	D-dimer	D-dimer	MEGASTROKE	LAS	EUR	Weighted mode	3	0.195404	0.242683	0.505224
Smith	2011	Circulation	21502573	CHARGE Consortium	European ancestry	Dissolution of fibrin clot	D-dimer	D-dimer	MEGASTROKE	LAS	TRANS	MR Egger	3	2.39152	0.820827	0.210482
Smith	2011	Circulation	21502573	CHARGE Consortium	European ancestry	Dissolution of fibrin clot	D-dimer	D-dimer	MEGASTROKE	LAS	TRANS	Weighted median	3	-0.0928455	0.228839	0.684946
Smith	2011	Circulation	21502573	CHARGE Consortium	European ancestry	Dissolution of fibrin clot	D-dimer	D-dimer	MEGASTROKE	LAS	TRANS	Inverse variance weighted	3	-0.289655	0.445483	0.51556
Smith	2011	Circulation	21502573	CHARGE Consortium	European ancestry	Dissolution of fibrin clot	D-dimer	D-dimer	MEGASTROKE	LAS	TRANS	Simple mode	3	-0.22322	0.472341	0.683062
Smith	2011	Circulation	21502573	CHARGE Consortium	European ancestry	Dissolution of fibrin clot	D-dimer	D-dimer	MEGASTROKE	LAS	TRANS	Weighted mode	3	0.0525236	0.208528	0.824655
Smith	2011	Circulation	21502573	CHARGE Consortium	European ancestry	Dissolution of fibrin clot	D-dimer	D-dimer	MEGASTROKE	SVS	EUR	MR Egger	3	0.633249	1.49043	0.744228
Smith	2011	Circulation	21502573	CHARGE Consortium	European ancestry	Dissolution of fibrin clot	D-dimer	D-dimer	MEGASTROKE	SVS	EUR	Weighted median	3	0.00528544	0.221849	0.980993
Smith	2011	Circulation	21502573	CHARGE Consortium	European ancestry	Dissolution of fibrin clot	D-dimer	D-dimer	MEGASTROKE	SVS	EUR	Inverse variance weighted	3	0.129224	0.240994	0.591813
Smith	2011	Circulation	21502573	CHARGE Consortium	European ancestry	Dissolution of fibrin clot	D-dimer	D-dimer	MEGASTROKE	SVS	EUR	Simple mode	3	-0.049225	0.302665	0.88575
Smith	2011	Circulation	21502573	CHARGE Consortium	European ancestry	Dissolution of fibrin clot	D-dimer	D-dimer	MEGASTROKE	SVS	EUR	Weighted mode	3	-0.0131558	0.240751	0.961389
Smith	2011	Circulation	21502573	CHARGE Consortium	European ancestry	Dissolution of fibrin clot	D-dimer	D-dimer	MEGASTROKE	SVS	TRANS	MR Egger	3	1.21246	1.41843	0.549739
Smith	2011	Circulation	21502573	CHARGE Consortium	European ancestry	Dissolution of fibrin clot	D-dimer	D-dimer	MEGASTROKE	SVS	TRANS	Weighted median	3	0.0337248	0.170187	0.842917
Smith	2011	Circulation	21502573	CHARGE Consortium	European ancestry	Dissolution of fibrin clot	D-dimer	D-dimer	MEGASTROKE	SVS	TRANS	Inverse variance weighted	3	0.110784	0.291479	0.703889
Smith	2011	Circulation	21502573	CHARGE Consortium	European ancestry	Dissolution of fibrin clot	D-dimer	D-dimer	MEGASTROKE	SVS	TRANS	Simple mode	3	-0.0699877	0.232941	0.792186
Smith	2011	Circulation	21502573	CHARGE Consortium	European ancestry	Dissolution of fibrin clot	D-dimer	D-dimer	MEGASTROKE	SVS	TRANS	Weighted mode	3	0.0063423	0.194386	0.976935
Smith	2011	Circulation	21502573	CHARGE Consortium	European ancestry	Dissolution of fibrin clot	D-dimer	D-dimer	MEGASTROKE	CES	EUR	MR Egger	3	2.02577	0.780118	0.234018
Smith	2011	Circulation	21502573	CHARGE Consortium	European ancestry	Dissolution of fibrin clot	D-dimer	D-dimer	MEGASTROKE	CES	EUR	Weighted median	3	-0.271061	0.202255	0.180182
Smith	2011	Circulation	21502573	CHARGE Consortium	European ancestry	Dissolution of fibrin clot	D-dimer	D-dimer	MEGASTROKE	CES	EUR	Inverse variance weighted	3	-0.475096	0.405545	0.241398
Smith	2011	Circulation	21502573	CHARGE Consortium	European ancestry	Dissolution of fibrin clot	D-dimer	D-dimer	MEGASTROKE	CES	EUR	Simple mode	3	-0.0862198	0.250467	0.763493
Smith	2011	Circulation	21502573	CHARGE Consortium	European ancestry	Dissolution of fibrin clot	D-dimer	D-dimer	MEGASTROKE	CES	EUR	Weighted mode	3	-0.198805	0.206891	0.437991
Smith	2011	Circulation	21502573	CHARGE Consortium	European ancestry	Dissolution of fibrin clot	D-dimer	D-dimer	MEGASTROKE	CES	TRANS	MR Egger	3	2.0585	0.699554	0.208552
Smith	2011	Circulation	21502573	CHARGE Consortium	European ancestry	Dissolution of fibrin clot	D-dimer	D-dimer	MEGASTROKE	CES	TRANS	Weighted median	3	-0.200668	0.184251	0.276109
Smith	2011	Circulation	21502573	CHARGE Consortium	European ancestry	Dissolution of fibrin clot	D-dimer	D-dimer	MEGASTROKE	CES	TRANS	Inverse variance weighted	3	-0.388979	0.40469	0.336463
Smith	2011	Circulation	21502573	CHARGE Consortium	European ancestry	Dissolution of fibrin clot	D-dimer	D-dimer	MEGASTROKE	CES	TRANS	Simple mode	3	0.0183562	0.221088	0.941392
Smith	2011	Circulation	21502573	CHARGE Consortium	European ancestry	Dissolution of fibrin clot	D-dimer	D-dimer	MEGASTROKE	CES	TRANS	Weighted mode	3	-0.104707	0.200141	0.653046
Johnson	2010	Nat Genet	20526338	FHS	American	Platelet activation, signaling, and aggregation	Epi agg	Epinephrine aggregation	MEGASTROKE	AS	EUR	MR Egger	4	-0.12175	0.191132	0.589317
Johnson	2010	Nat Genet	20526338	FHS	American	Platelet activation, signaling, and aggregation	Epi agg	Epinephrine aggregation	MEGASTROKE	AS	EUR	Weighted median	4	-0.0625245	0.0622362	0.315074
Johnson	2010	Nat Genet	20526338	FHS	American	Platelet activation, signaling, and aggregation	Epi agg	Epinephrine aggregation	MEGASTROKE	AS	EUR	Inverse variance weighted	4	-0.0542872	0.0519308	0.295849
Johnson	2010	Nat Genet	20526338	FHS	American	Platelet activation, signaling, and aggregation	Epi agg	Epinephrine aggregation	MEGASTROKE	AS	EUR	Simple mode	4	-0.0703164	0.0823745	0.456055
Johnson	2010	Nat Genet	20526338	FHS	American	Platelet activation, signaling, and aggregation	Epi agg	Epinephrine aggregation	MEGASTROKE	AS	EUR	Weighted mode	4	-0.0674944	0.0797535	0.459556
Johnson	2010	Nat Genet	20526338	FHS	American	Platelet activation, signaling, and aggregation	Epi agg	Epinephrine aggregation	MEGASTROKE	AS	TRANS	MR Egger	4	0.00592895	0.152123	0.972451
Johnson	2010	Nat Genet	20526338	FHS	American	Platelet activation, signaling, and aggregation	Epi agg	Epinephrine aggregation	MEGASTROKE	AS	TRANS	Weighted median	4	-0.0522203	0.0528489	0.323101
Johnson	2010	Nat Genet	20526338	FHS	American	Platelet activation, signaling, and aggregation	Epi agg	Epinephrine aggregation	MEGASTROKE	AS	TRANS	Inverse variance weighted	4	-0.0673929	0.0435508	0.121754
Johnson	2010	Nat Genet	20526338	FHS	American	Platelet activation, signaling, and aggregation	Epi agg	Epinephrine aggregation	MEGASTROKE	AS	TRANS	Simple mode	4	-0.047575	0.0683623	0.536545
Johnson	2010	Nat Genet	20526338	FHS	American	Platelet activation, signaling, and aggregation	Epi agg	Epinephrine aggregation	MEGASTROKE	AS	TRANS	Weighted mode	4	-0.0389109	0.0648493	0.59079
Johnson	2010	Nat Genet	20526338	FHS	American	Platelet activation, signaling, and aggregation	Epi agg	Epinephrine aggregation	MEGASTROKE	AIS	EUR	MR Egger	4	-0.20029	0.20914	0.439285
Johnson	2010	Nat Genet	20526338	FHS	American	Platelet activation, signaling, and aggregation	Epi agg	Epinephrine aggregation	MEGASTROKE	AIS	EUR	Weighted median	4	-0.0851004	0.0661387	0.1982
Johnson	2010	Nat Genet	20526338	FHS	American	Platelet activation, signaling, and aggregation	Epi agg	Epinephrine aggregation	MEGASTROKE	AIS	EUR	Inverse variance weighted	4	-0.0735262	0.0567976	0.195483
Johnson	2010	Nat Genet	20526338	FHS	American	Platelet activation, signaling, and aggregation	Epi agg	Epinephrine aggregation	MEGASTROKE	AIS	EUR	Simple mode	4	-0.103711	0.0871108	0.319446
Johnson	2010	Nat Genet	20526338	FHS	American	Platelet activation, signaling, and aggregation	Epi agg	Epinephrine aggregation	MEGASTROKE	AIS	EUR	Weighted mode	4	-0.0961105	0.0876149	0.352818
Johnson	2010	Nat Genet	20526338	FHS	American	Platelet activation, signaling, and aggregation	Epi agg	Epinephrine aggregation	MEGASTROKE	AIS	TRANS	MR Egger	4	-0.019817	0.161141	0.913368
Johnson	2010	Nat Genet	20526338	FHS	American	Platelet activation, signaling, and aggregation	Epi agg	Epinephrine aggregation	MEGASTROKE	AIS	TRANS	Weighted median	4	-0.0779079	0.0567634	0.169907
Johnson	2010	Nat Genet	20526338	FHS	American	Platelet activation, signaling, and aggregation	Epi agg	Epinephrine aggregation	MEGASTROKE	AIS	TRANS	Inverse variance weighted	4	-0.0822661	0.0463122	0.0756771
Johnson	2010	Nat Genet	20526338	FHS	American	Platelet activation, signaling, and aggregation	Epi agg	Epinephrine aggregation	MEGASTROKE	AIS	TRANS	Simple mode	4	-0.082164	0.0696835	0.323355
Johnson	2010	Nat Genet	20526338	FHS	American	Platelet activation, signaling, and aggregation	Epi agg	Epinephrine aggregation	MEGASTROKE	AIS	TRANS	Weighted mode	4	-0.0643483	0.0659968	0.40146
Johnson	2010	Nat Genet	20526338	FHS	American	Platelet activation, signaling, and aggregation	Epi agg	Epinephrine aggregation	MEGASTROKE	LAS	EUR	MR Egger	4	0.446348	0.508708	0.472798
Johnson	2010	Nat Genet	20526338	FHS	American	Platelet activation, signaling, and aggregation	Epi agg	Epinephrine aggregation	MEGASTROKE	LAS	EUR	Weighted median	4	-0.070655	0.168565	0.675103
Johnson	2010	Nat Genet	20526338	FHS	American	Platelet activation, signaling, and aggregation	Epi agg	Epinephrine aggregation	MEGASTROKE	LAS	EUR	Inverse variance weighted	4	-0.0538922	0.139467	0.69919
Johnson	2010	Nat Genet	20526338	FHS	American	Platelet activation, signaling, and aggregation	Epi agg	Epinephrine aggregation	MEGASTROKE	LAS	EUR	Simple mode	4	-0.0972447	0.232587	0.703999
Johnson	2010	Nat Genet	20526338	FHS	American	Platelet activation, signaling, and aggregation	Epi agg	Epinephrine aggregation	MEGASTROKE	LAS	EUR	Weighted mode	4	-0.0863731	0.236844	0.739539
Johnson	2010	Nat Genet	20526338	FHS	American	Platelet activation, signaling, and aggregation	Epi agg	Epinephrine aggregation	MEGASTROKE	LAS	TRANS	MR Egger	4	0.186488	0.379962	0.672131
Johnson	2010	Nat Genet	20526338	FHS	American	Platelet activation, signaling, and aggregation	Epi agg	Epinephrine aggregation	MEGASTROKE	LAS	TRANS	Weighted median	4	-0.130373	0.137304	0.342355
Johnson	2010	Nat Genet	20526338	FHS	American	Platelet activation, signaling, and aggregation	Epi agg	Epinephrine aggregation	MEGASTROKE	LAS	TRANS	Inverse variance weighted	4	-0.155259	0.110582	0.160312
Johnson	2010	Nat Genet	20526338	FHS	American	Platelet activation, signaling, and aggregation	Epi agg	Epinephrine aggregation	MEGASTROKE	LAS	TRANS	Simple mode	4	-0.0841955	0.166446	0.647795
Johnson	2010	Nat Genet	20526338	FHS	American	Platelet activation, signaling, and aggregation	Epi agg	Epinephrine aggregation	MEGASTROKE	LAS	TRANS	Weighted mode	4	-0.0841955	0.159327	0.633789
Johnson	2010	Nat Genet	20526338	FHS	American	Platelet activation, signaling, and aggregation	Epi agg	Epinephrine aggregation	MEGASTROKE	SVS	EUR	MR Egger	4	-1.39317	0.741921	0.201201
Johnson	2010	Nat Genet	20526338	FHS	American	Platelet activation, signaling, and aggregation	Epi agg	Epinephrine aggregation	MEGASTROKE	SVS	EUR	Weighted median	4	-0.275017	0.177346	0.120966
Johnson	2010	Nat Genet	20526338	FHS	American	Platelet activation, signaling, and aggregation	Epi agg	Epinephrine aggregation	MEGASTROKE	SVS	EUR	Inverse variance weighted	4	-0.0476154	0.274347	0.862212
Johnson	2010	Nat Genet	20526338	FHS	American	Platelet activation, signaling, and aggregation	Epi agg	Epinephrine aggregation	MEGASTROKE	SVS	EUR	Simple mode	4	-0.313205	0.188809	0.195729
Johnson	2010	Nat Genet	20526338	FHS	American	Platelet activation, signaling, and aggregation	Epi agg	Epinephrine aggregation	MEGASTROKE	SVS	EUR	Weighted mode	4	-0.309596	0.177093	0.178747
Johnson	2010	Nat Genet	20526338	FHS	American	Platelet activation, signaling, and aggregation	Epi agg	Epinephrine aggregation	MEGASTROKE	SVS	TRANS	MR Egger	4	-0.679485	0.641052	0.400256
Johnson	2010	Nat Genet	20526338	FHS	American	Platelet activation, signaling, and aggregation	Epi agg	Epinephrine aggregation	MEGASTROKE	SVS	TRANS	Weighted median	4	-0.203912	0.113577	0.0725968
Johnson	2010	Nat Genet	20526338	FHS	American	Platelet activation, signaling, and aggregation	Epi agg	Epinephrine aggregation	MEGASTROKE	SVS	TRANS	Inverse variance weighted	4	-0.0768032	0.188661	0.683937
Johnson	2010	Nat Genet	20526338	FHS	American	Platelet activation, signaling, and aggregation	Epi agg	Epinephrine aggregation	MEGASTROKE	SVS	TRANS	Simple mode	4	-0.314618	0.147243	0.12223
Johnson	2010	Nat Genet	20526338	FHS	American	Platelet activation, signaling, and aggregation	Epi agg	Epinephrine aggregation	MEGASTROKE	SVS	TRANS	Weighted mode	4	-0.170905	0.125214	0.265634
Johnson	2010	Nat Genet	20526338	FHS	American	Platelet activation, signaling, and aggregation	Epi agg	Epinephrine aggregation	MEGASTROKE	CES	EUR	MR Egger	4	0.846629	0.609505	0.29927
Johnson	2010	Nat Genet	20526338	FHS	American	Platelet activation, signaling, and aggregation	Epi agg	Epinephrine aggregation	MEGASTROKE	CES	EUR	Weighted median	4	0.232446	0.14792	0.116082
Johnson	2010	Nat Genet	20526338	FHS	American	Platelet activation, signaling, and aggregation	Epi agg	Epinephrine aggregation	MEGASTROKE	CES	EUR	Inverse variance weighted	4	0.152718	0.175295	0.383642
Johnson	2010	Nat Genet	20526338	FHS	American	Platelet activation, signaling, and aggregation	Epi agg	Epinephrine aggregation	MEGASTROKE	CES	EUR	Simple mode	4	0.257104	0.183626	0.255965
Johnson	2010	Nat Genet	20526338	FHS	American	Platelet activation, signaling, and aggregation	Epi agg	Epinephrine aggregation	MEGASTROKE	CES	EUR	Weighted mode	4	0.28062	0.172559	0.202375
Johnson	2010	Nat Genet	20526338	FHS	American	Platelet activation, signaling, and aggregation	Epi agg	Epinephrine aggregation	MEGASTROKE	CES	TRANS	MR Egger	4	0.772364	0.560742	0.302279
Johnson	2010	Nat Genet	20526338	FHS	American	Platelet activation, signaling, and aggregation	Epi agg	Epinephrine aggregation	MEGASTROKE	CES	TRANS	Weighted median	4	0.107871	0.129111	0.403442
Johnson	2010	Nat Genet	20526338	FHS	American	Platelet activation, signaling, and aggregation	Epi agg	Epinephrine aggregation	MEGASTROKE	CES	TRANS	Inverse variance weighted	4	0.0530779	0.177171	0.764493
Johnson	2010	Nat Genet	20526338	FHS	American	Platelet activation, signaling, and aggregation	Epi agg	Epinephrine aggregation	MEGASTROKE	CES	TRANS	Simple mode	4	0.135231	0.150182	0.434249
Johnson	2010	Nat Genet	20526338	FHS	American	Platelet activation, signaling, and aggregation	Epi agg	Epinephrine aggregation	MEGASTROKE	CES	TRANS	Weighted mode	4	0.128336	0.135174	0.412453
de Vries	2016	Hum Mol Genet	20031576	CHARGE Consortium	European ancestry	Common pathway	Fib	Fibrinogen	MEGASTROKE	AS	EUR	MR Egger	33	-0.121428	0.651257	0.853306
de Vries	2016	Hum Mol Genet	20031576	CHARGE Consortium	European ancestry	Common pathway	Fib	Fibrinogen	MEGASTROKE	AS	EUR	Weighted median	33	0.537276	0.350312	0.125102
de Vries	2016	Hum Mol Genet	20031576	CHARGE Consortium	European ancestry	Common pathway	Fib	Fibrinogen	MEGASTROKE	AS	EUR	Inverse variance weighted	33	0.240593	0.267655	0.368709
de Vries	2016	Hum Mol Genet	20031576	CHARGE Consortium	European ancestry	Common pathway	Fib	Fibrinogen	MEGASTROKE	AS	EUR	Simple mode	33	0.81379	0.743211	0.281705
de Vries	2016	Hum Mol Genet	20031576	CHARGE Consortium	European ancestry	Common pathway	Fib	Fibrinogen	MEGASTROKE	AS	EUR	Weighted mode	33	0.83811	0.698581	0.239051
de Vries	2016	Hum Mol Genet	20031576	CHARGE Consortium	European ancestry	Common pathway	Fib	Fibrinogen	MEGASTROKE	AS	TRANS	MR Egger	33	-0.296833	0.56007	0.599893
de Vries	2016	Hum Mol Genet	20031576	CHARGE Consortium	European ancestry	Common pathway	Fib	Fibrinogen	MEGASTROKE	AS	TRANS	Weighted median	33	0.329345	0.297232	0.267845
de Vries	2016	Hum Mol Genet	20031576	CHARGE Consortium	European ancestry	Common pathway	Fib	Fibrinogen	MEGASTROKE	AS	TRANS	Inverse variance weighted	33	0.169584	0.233533	0.467737
de Vries	2016	Hum Mol Genet	20031576	CHARGE Consortium	European ancestry	Common pathway	Fib	Fibrinogen	MEGASTROKE	AS	TRANS	Simple mode	33	0.823219	0.637805	0.206053
de Vries	2016	Hum Mol Genet	20031576	CHARGE Consortium	European ancestry	Common pathway	Fib	Fibrinogen	MEGASTROKE	AS	TRANS	Weighted mode	33	0.804265	0.493913	0.113257
de Vries	2016	Hum Mol Genet	20031576	CHARGE Consortium	European ancestry	Common pathway	Fib	Fibrinogen	MEGASTROKE	AIS	EUR	MR Egger	33	-0.207409	0.709063	0.771845
de Vries	2016	Hum Mol Genet	20031576	CHARGE Consortium	European ancestry	Common pathway	Fib	Fibrinogen	MEGASTROKE	AIS	EUR	Weighted median	33	0.0715646	0.372096	0.847485
de Vries	2016	Hum Mol Genet	20031576	CHARGE Consortium	European ancestry	Common pathway	Fib	Fibrinogen	MEGASTROKE	AIS	EUR	Inverse variance weighted	33	0.40932	0.294674	0.164814
de Vries	2016	Hum Mol Genet	20031576	CHARGE Consortium	European ancestry	Common pathway	Fib	Fibrinogen	MEGASTROKE	AIS	EUR	Simple mode	33	-0.249618	0.981732	0.800919
de Vries	2016	Hum Mol Genet	20031576	CHARGE Consortium	European ancestry	Common pathway	Fib	Fibrinogen	MEGASTROKE	AIS	EUR	Weighted mode	33	-0.559236	0.92989	0.55181
de Vries	2016	Hum Mol Genet	20031576	CHARGE Consortium	European ancestry	Common pathway	Fib	Fibrinogen	MEGASTROKE	AIS	TRANS	MR Egger	33	-0.374135	0.591764	0.531867
de Vries	2016	Hum Mol Genet	20031576	CHARGE Consortium	European ancestry	Common pathway	Fib	Fibrinogen	MEGASTROKE	AIS	TRANS	Weighted median	33	0.239647	0.328719	0.465982
de Vries	2016	Hum Mol Genet	20031576	CHARGE Consortium	European ancestry	Common pathway	Fib	Fibrinogen	MEGASTROKE	AIS	TRANS	Inverse variance weighted	33	0.28942	0.24992	0.246843
de Vries	2016	Hum Mol Genet	20031576	CHARGE Consortium	European ancestry	Common pathway	Fib	Fibrinogen	MEGASTROKE	AIS	TRANS	Simple mode	33	1.33195	0.775716	0.0956352
de Vries	2016	Hum Mol Genet	20031576	CHARGE Consortium	European ancestry	Common pathway	Fib	Fibrinogen	MEGASTROKE	AIS	TRANS	Weighted mode	33	1.10703	0.584278	0.0671984
de Vries	2016	Hum Mol Genet	20031576	CHARGE Consortium	European ancestry	Common pathway	Fib	Fibrinogen	MEGASTROKE	LAS	EUR	MR Egger	33	-0.406277	1.48833	0.786683
de Vries	2016	Hum Mol Genet	20031576	CHARGE Consortium	European ancestry	Common pathway	Fib	Fibrinogen	MEGASTROKE	LAS	EUR	Weighted median	33	1.87092	0.868037	0.0311349
de Vries	2016	Hum Mol Genet	20031576	CHARGE Consortium	European ancestry	Common pathway	Fib	Fibrinogen	MEGASTROKE	LAS	EUR	Inverse variance weighted	33	1.76159	0.630461	0.00520383
de Vries	2016	Hum Mol Genet	20031576	CHARGE Consortium	European ancestry	Common pathway	Fib	Fibrinogen	MEGASTROKE	LAS	EUR	Simple mode	33	2.29368	1.64366	0.172483
de Vries	2016	Hum Mol Genet	20031576	CHARGE Consortium	European ancestry	Common pathway	Fib	Fibrinogen	MEGASTROKE	LAS	EUR	Weighted mode	33	1.16221	1.05851	0.28041
de Vries	2016	Hum Mol Genet	20031576	CHARGE Consortium	European ancestry	Common pathway	Fib	Fibrinogen	MEGASTROKE	LAS	TRANS	MR Egger	33	-0.20558	1.26175	0.871629
de Vries	2016	Hum Mol Genet	20031576	CHARGE Consortium	European ancestry	Common pathway	Fib	Fibrinogen	MEGASTROKE	LAS	TRANS	Weighted median	33	1.22356	0.742597	0.0994194
de Vries	2016	Hum Mol Genet	20031576	CHARGE Consortium	European ancestry	Common pathway	Fib	Fibrinogen	MEGASTROKE	LAS	TRANS	Inverse variance weighted	33	1.04785	0.52758	0.0470176
de Vries	2016	Hum Mol Genet	20031576	CHARGE Consortium	European ancestry	Common pathway	Fib	Fibrinogen	MEGASTROKE	LAS	TRANS	Simple mode	33	0.473779	1.55708	0.762889
de Vries	2016	Hum Mol Genet	20031576	CHARGE Consortium	European ancestry	Common pathway	Fib	Fibrinogen	MEGASTROKE	LAS	TRANS	Weighted mode	33	1.16995	1.12691	0.306964
de Vries	2016	Hum Mol Genet	20031576	CHARGE Consortium	European ancestry	Common pathway	Fib	Fibrinogen	MEGASTROKE	SVS	EUR	MR Egger	33	2.14333	1.32947	0.117062
de Vries	2016	Hum Mol Genet	20031576	CHARGE Consortium	European ancestry	Common pathway	Fib	Fibrinogen	MEGASTROKE	SVS	EUR	Weighted median	33	1.40276	0.785049	0.0739619
de Vries	2016	Hum Mol Genet	20031576	CHARGE Consortium	European ancestry	Common pathway	Fib	Fibrinogen	MEGASTROKE	SVS	EUR	Inverse variance weighted	33	0.953884	0.551845	0.0838925
de Vries	2016	Hum Mol Genet	20031576	CHARGE Consortium	European ancestry	Common pathway	Fib	Fibrinogen	MEGASTROKE	SVS	EUR	Simple mode	33	-0.912879	1.53703	0.556737
de Vries	2016	Hum Mol Genet	20031576	CHARGE Consortium	European ancestry	Common pathway	Fib	Fibrinogen	MEGASTROKE	SVS	EUR	Weighted mode	33	1.418	0.880277	0.117033
de Vries	2016	Hum Mol Genet	20031576	CHARGE Consortium	European ancestry	Common pathway	Fib	Fibrinogen	MEGASTROKE	SVS	TRANS	MR Egger	32	1.34816	0.898129	0.143789
de Vries	2016	Hum Mol Genet	20031576	CHARGE Consortium	European ancestry	Common pathway	Fib	Fibrinogen	MEGASTROKE	SVS	TRANS	Weighted median	32	0.835837	0.564033	0.138368
de Vries	2016	Hum Mol Genet	20031576	CHARGE Consortium	European ancestry	Common pathway	Fib	Fibrinogen	MEGASTROKE	SVS	TRANS	Inverse variance weighted	32	0.468631	0.381762	0.219617
de Vries	2016	Hum Mol Genet	20031576	CHARGE Consortium	European ancestry	Common pathway	Fib	Fibrinogen	MEGASTROKE	SVS	TRANS	Simple mode	32	0.795293	0.884151	0.375321
de Vries	2016	Hum Mol Genet	20031576	CHARGE Consortium	European ancestry	Common pathway	Fib	Fibrinogen	MEGASTROKE	SVS	TRANS	Weighted mode	32	0.887924	0.594454	0.145369
de Vries	2016	Hum Mol Genet	20031576	CHARGE Consortium	European ancestry	Common pathway	Fib	Fibrinogen	MEGASTROKE	CES	EUR	MR Egger	33	-1.87876	1.1973	0.126762
de Vries	2016	Hum Mol Genet	20031576	CHARGE Consortium	European ancestry	Common pathway	Fib	Fibrinogen	MEGASTROKE	CES	EUR	Weighted median	33	-0.843669	0.679001	0.214046
de Vries	2016	Hum Mol Genet	20031576	CHARGE Consortium	European ancestry	Common pathway	Fib	Fibrinogen	MEGASTROKE	CES	EUR	Inverse variance weighted	33	-0.370636	0.50044	0.458925
de Vries	2016	Hum Mol Genet	20031576	CHARGE Consortium	European ancestry	Common pathway	Fib	Fibrinogen	MEGASTROKE	CES	EUR	Simple mode	33	-1.28656	1.15151	0.272191
de Vries	2016	Hum Mol Genet	20031576	CHARGE Consortium	European ancestry	Common pathway	Fib	Fibrinogen	MEGASTROKE	CES	EUR	Weighted mode	33	-1.50026	0.85082	0.0873953
de Vries	2016	Hum Mol Genet	20031576	CHARGE Consortium	European ancestry	Common pathway	Fib	Fibrinogen	MEGASTROKE	CES	TRANS	MR Egger	33	-1.74164	0.950857	0.076628
de Vries	2016	Hum Mol Genet	20031576	CHARGE Consortium	European ancestry	Common pathway	Fib	Fibrinogen	MEGASTROKE	CES	TRANS	Weighted median	33	-0.522018	0.607666	0.390311
de Vries	2016	Hum Mol Genet	20031576	CHARGE Consortium	European ancestry	Common pathway	Fib	Fibrinogen	MEGASTROKE	CES	TRANS	Inverse variance weighted	33	-0.326336	0.403457	0.418601
de Vries	2016	Hum Mol Genet	20031576	CHARGE Consortium	European ancestry	Common pathway	Fib	Fibrinogen	MEGASTROKE	CES	TRANS	Simple mode	33	-0.22746	1.2085	0.851895
de Vries	2016	Hum Mol Genet	20031576	CHARGE Consortium	European ancestry	Common pathway	Fib	Fibrinogen	MEGASTROKE	CES	TRANS	Weighted mode	33	-1.16348	0.865726	0.188421
Williams	2013	Ann Neurol	23381943	TwinsUK	British	Common pathway	FLT	Fibrin lag time	MEGASTROKE	AS	EUR	Wald ratio	1	0.0516234	0.0402597	0.199752
Williams	2013	Ann Neurol	23381943	TwinsUK	British	Common pathway	FLT	Fibrin lag time	MEGASTROKE	AS	TRANS	Wald ratio	1	0.0522727	0.0392857	0.183328
Williams	2013	Ann Neurol	23381943	TwinsUK	British	Common pathway	FLT	Fibrin lag time	MEGASTROKE	AIS	EUR	Wald ratio	1	0.0665584	0.0438312	0.128884
Williams	2013	Ann Neurol	23381943	TwinsUK	British	Common pathway	FLT	Fibrin lag time	MEGASTROKE	AIS	TRANS	Wald ratio	1	0.0665584	0.0425325	0.11761
Williams	2013	Ann Neurol	23381943	TwinsUK	British	Common pathway	FLT	Fibrin lag time	MEGASTROKE	LAS	EUR	Wald ratio	1	-0.0340909	0.110065	0.756763
Williams	2013	Ann Neurol	23381943	TwinsUK	British	Common pathway	FLT	Fibrin lag time	MEGASTROKE	LAS	TRANS	Wald ratio	1	-0.0480519	0.107468	0.654781
Williams	2013	Ann Neurol	23381943	TwinsUK	British	Common pathway	FLT	Fibrin lag time	MEGASTROKE	SVS	EUR	Wald ratio	1	0.000649351	0.114286	0.995467
Williams	2013	Ann Neurol	23381943	TwinsUK	British	Common pathway	FLT	Fibrin lag time	MEGASTROKE	CES	EUR	Wald ratio	1	0.050974	0.0853896	0.550535
Williams	2013	Ann Neurol	23381943	TwinsUK	British	Common pathway	FLT	Fibrin lag time	MEGASTROKE	CES	TRANS	Wald ratio	1	0.0659091	0.0840909	0.433167
Athanasiadis	2011	PLoS ONE	22216198	GAIT	Spanish	Common pathway	fPS:Ag	Free Protein S antigen	MEGASTROKE	AS	EUR	Wald ratio	1	-0.0245327	0.0221963	0.269046
Athanasiadis	2011	PLoS ONE	22216198	GAIT	Spanish	Common pathway	fPS:Ag	Free Protein S antigen	MEGASTROKE	AS	TRANS	Wald ratio	1	-0.0221963	0.0203271	0.274853
Athanasiadis	2011	PLoS ONE	22216198	GAIT	Spanish	Common pathway	fPS:Ag	Free Protein S antigen	MEGASTROKE	AIS	EUR	Wald ratio	1	-0.0226636	0.0242991	0.350979
Athanasiadis	2011	PLoS ONE	22216198	GAIT	Spanish	Common pathway	fPS:Ag	Free Protein S antigen	MEGASTROKE	AIS	TRANS	Wald ratio	1	-0.0200935	0.0219626	0.360247
Athanasiadis	2011	PLoS ONE	22216198	GAIT	Spanish	Common pathway	fPS:Ag	Free Protein S antigen	MEGASTROKE	LAS	EUR	Wald ratio	1	-0.0670561	0.0602804	0.265965
Athanasiadis	2011	PLoS ONE	22216198	GAIT	Spanish	Common pathway	fPS:Ag	Free Protein S antigen	MEGASTROKE	LAS	TRANS	Wald ratio	1	-0.0518692	0.0530374	0.328087
Athanasiadis	2011	PLoS ONE	22216198	GAIT	Spanish	Common pathway	fPS:Ag	Free Protein S antigen	MEGASTROKE	SVS	EUR	Wald ratio	1	0.0114486	0.0565421	0.839542
Athanasiadis	2011	PLoS ONE	22216198	GAIT	Spanish	Common pathway	fPS:Ag	Free Protein S antigen	MEGASTROKE	SVS	TRANS	Wald ratio	1	-0.00257009	0.0462617	0.955696
Athanasiadis	2011	PLoS ONE	22216198	GAIT	Spanish	Common pathway	fPS:Ag	Free Protein S antigen	MEGASTROKE	CES	EUR	Wald ratio	1	-0.0303738	0.0464953	0.513585
Athanasiadis	2011	PLoS ONE	22216198	GAIT	Spanish	Common pathway	fPS:Ag	Free Protein S antigen	MEGASTROKE	CES	TRANS	Wald ratio	1	-0.00724299	0.0434579	0.867632
Dennis	2017	Genet Epidemiol	25879386	MARTHA	French	Extrinsic pathway	fTFPI:Ag	Free tissue factor pathway inhibitor antigen	MEGASTROKE	AS	EUR	Wald ratio	1	-0.571429	0.907143	0.528746
Dennis	2017	Genet Epidemiol	25879386	MARTHA	French	Extrinsic pathway	fTFPI:Ag	Free tissue factor pathway inhibitor antigen	MEGASTROKE	AS	TRANS	Wald ratio	1	-0.592857	0.707143	0.401815
Dennis	2017	Genet Epidemiol	25879386	MARTHA	French	Extrinsic pathway	fTFPI:Ag	Free tissue factor pathway inhibitor antigen	MEGASTROKE	AIS	EUR	Wald ratio	1	-0.0285714	0.985714	0.976876
Dennis	2017	Genet Epidemiol	25879386	MARTHA	French	Extrinsic pathway	fTFPI:Ag	Free tissue factor pathway inhibitor antigen	MEGASTROKE	AIS	TRANS	Wald ratio	1	-0.314286	0.75	0.675181
Dennis	2017	Genet Epidemiol	25879386	MARTHA	French	Extrinsic pathway	fTFPI:Ag	Free tissue factor pathway inhibitor antigen	MEGASTROKE	LAS	EUR	Wald ratio	1	-0.392857	2.46429	0.873338
Dennis	2017	Genet Epidemiol	25879386	MARTHA	French	Extrinsic pathway	fTFPI:Ag	Free tissue factor pathway inhibitor antigen	MEGASTROKE	LAS	TRANS	Wald ratio	1	1.27857	1.77857	0.472218
Dennis	2017	Genet Epidemiol	25879386	MARTHA	French	Extrinsic pathway	fTFPI:Ag	Free tissue factor pathway inhibitor antigen	MEGASTROKE	SVS	EUR	Wald ratio	1	-1.52857	2.31429	0.508937
Dennis	2017	Genet Epidemiol	25879386	MARTHA	French	Extrinsic pathway	fTFPI:Ag	Free tissue factor pathway inhibitor antigen	MEGASTROKE	SVS	TRANS	Wald ratio	1	-1.71429	1.41429	0.225466
Dennis	2017	Genet Epidemiol	25879386	MARTHA	French	Extrinsic pathway	fTFPI:Ag	Free tissue factor pathway inhibitor antigen	MEGASTROKE	CES	EUR	Wald ratio	1	-1.14286	1.9	0.547505
Dennis	2017	Genet Epidemiol	25879386	MARTHA	French	Extrinsic pathway	fTFPI:Ag	Free tissue factor pathway inhibitor antigen	MEGASTROKE	CES	TRANS	Wald ratio	1	-1.26429	1.60714	0.431477
Smith	2010	Circulation	20231535	ARIC (CHARGE Consortium)	American	Extrinsic pathway	FVII act	Factor VII activity	MEGASTROKE	AS	EUR	MR Egger	5	-0.000853208	0.00185367	0.676626
Smith	2010	Circulation	20231535	ARIC (CHARGE Consortium)	American	Extrinsic pathway	FVII act	Factor VII activity	MEGASTROKE	AS	EUR	Weighted median	5	-0.00149356	0.000680869	0.0282639
Smith	2010	Circulation	20231535	ARIC (CHARGE Consortium)	American	Extrinsic pathway	FVII act	Factor VII activity	MEGASTROKE	AS	EUR	Inverse variance weighted	5	-0.00120447	0.00121966	0.323377
Smith	2010	Circulation	20231535	ARIC (CHARGE Consortium)	American	Extrinsic pathway	FVII act	Factor VII activity	MEGASTROKE	AS	EUR	Simple mode	5	-0.00367976	0.00190428	0.125473
Smith	2010	Circulation	20231535	ARIC (CHARGE Consortium)	American	Extrinsic pathway	FVII act	Factor VII activity	MEGASTROKE	AS	EUR	Weighted mode	5	-0.00159813	0.000657704	0.0719912
Smith	2010	Circulation	20231535	ARIC (CHARGE Consortium)	American	Extrinsic pathway	FVII act	Factor VII activity	MEGASTROKE	AS	TRANS	MR Egger	5	-0.000870184	0.0016376	0.631986
Smith	2010	Circulation	20231535	ARIC (CHARGE Consortium)	American	Extrinsic pathway	FVII act	Factor VII activity	MEGASTROKE	AS	TRANS	Weighted median	5	-0.00139984	0.000553757	0.011475
Smith	2010	Circulation	20231535	ARIC (CHARGE Consortium)	American	Extrinsic pathway	FVII act	Factor VII activity	MEGASTROKE	AS	TRANS	Inverse variance weighted	5	-0.00114962	0.00107436	0.284598
Smith	2010	Circulation	20231535	ARIC (CHARGE Consortium)	American	Extrinsic pathway	FVII act	Factor VII activity	MEGASTROKE	AS	TRANS	Simple mode	5	-0.0035728	0.00169256	0.102389
Smith	2010	Circulation	20231535	ARIC (CHARGE Consortium)	American	Extrinsic pathway	FVII act	Factor VII activity	MEGASTROKE	AS	TRANS	Weighted mode	5	-0.00146044	0.000571495	0.0629392
Smith	2010	Circulation	20231535	ARIC (CHARGE Consortium)	American	Extrinsic pathway	FVII act	Factor VII activity	MEGASTROKE	AIS	EUR	MR Egger	5	-0.00116236	0.00188911	0.581887
Smith	2010	Circulation	20231535	ARIC (CHARGE Consortium)	American	Extrinsic pathway	FVII act	Factor VII activity	MEGASTROKE	AIS	EUR	Weighted median	5	-0.00173824	0.000725836	0.0166292
Smith	2010	Circulation	20231535	ARIC (CHARGE Consortium)	American	Extrinsic pathway	FVII act	Factor VII activity	MEGASTROKE	AIS	EUR	Inverse variance weighted	5	-0.00141795	0.0012348	0.250835
Smith	2010	Circulation	20231535	ARIC (CHARGE Consortium)	American	Extrinsic pathway	FVII act	Factor VII activity	MEGASTROKE	AIS	EUR	Simple mode	5	-0.00370225	0.00207709	0.149263
Smith	2010	Circulation	20231535	ARIC (CHARGE Consortium)	American	Extrinsic pathway	FVII act	Factor VII activity	MEGASTROKE	AIS	EUR	Weighted mode	5	-0.00181093	0.000758565	0.0753878
Smith	2010	Circulation	20231535	ARIC (CHARGE Consortium)	American	Extrinsic pathway	FVII act	Factor VII activity	MEGASTROKE	AIS	TRANS	MR Egger	5	-0.00105692	0.00163341	0.563689
Smith	2010	Circulation	20231535	ARIC (CHARGE Consortium)	American	Extrinsic pathway	FVII act	Factor VII activity	MEGASTROKE	AIS	TRANS	Weighted median	5	-0.0015306	0.000603686	0.0112311
Smith	2010	Circulation	20231535	ARIC (CHARGE Consortium)	American	Extrinsic pathway	FVII act	Factor VII activity	MEGASTROKE	AIS	TRANS	Inverse variance weighted	5	-0.00126971	0.00106571	0.233488
Smith	2010	Circulation	20231535	ARIC (CHARGE Consortium)	American	Extrinsic pathway	FVII act	Factor VII activity	MEGASTROKE	AIS	TRANS	Simple mode	5	-0.00354678	0.0017583	0.113866
Smith	2010	Circulation	20231535	ARIC (CHARGE Consortium)	American	Extrinsic pathway	FVII act	Factor VII activity	MEGASTROKE	AIS	TRANS	Weighted mode	5	-0.00158762	0.000606106	0.0588378
Smith	2010	Circulation	20231535	ARIC (CHARGE Consortium)	American	Extrinsic pathway	FVII act	Factor VII activity	MEGASTROKE	LAS	EUR	MR Egger	5	-0.00133437	0.00222648	0.5912
Smith	2010	Circulation	20231535	ARIC (CHARGE Consortium)	American	Extrinsic pathway	FVII act	Factor VII activity	MEGASTROKE	LAS	EUR	Weighted median	5	-0.00120433	0.00170983	0.481211
Smith	2010	Circulation	20231535	ARIC (CHARGE Consortium)	American	Extrinsic pathway	FVII act	Factor VII activity	MEGASTROKE	LAS	EUR	Inverse variance weighted	5	-0.000810314	0.00167646	0.628848
Smith	2010	Circulation	20231535	ARIC (CHARGE Consortium)	American	Extrinsic pathway	FVII act	Factor VII activity	MEGASTROKE	LAS	EUR	Simple mode	5	-0.000189099	0.00395728	0.964178
Smith	2010	Circulation	20231535	ARIC (CHARGE Consortium)	American	Extrinsic pathway	FVII act	Factor VII activity	MEGASTROKE	LAS	EUR	Weighted mode	5	-0.00120336	0.00172818	0.524573
Smith	2010	Circulation	20231535	ARIC (CHARGE Consortium)	American	Extrinsic pathway	FVII act	Factor VII activity	MEGASTROKE	LAS	TRANS	MR Egger	5	-0.00143767	0.00181479	0.486108
Smith	2010	Circulation	20231535	ARIC (CHARGE Consortium)	American	Extrinsic pathway	FVII act	Factor VII activity	MEGASTROKE	LAS	TRANS	Weighted median	5	-0.00110901	0.00143736	0.440375
Smith	2010	Circulation	20231535	ARIC (CHARGE Consortium)	American	Extrinsic pathway	FVII act	Factor VII activity	MEGASTROKE	LAS	TRANS	Inverse variance weighted	5	-0.000753635	0.00136473	0.580796
Smith	2010	Circulation	20231535	ARIC (CHARGE Consortium)	American	Extrinsic pathway	FVII act	Factor VII activity	MEGASTROKE	LAS	TRANS	Simple mode	5	-0.000754683	0.0034402	0.8371
Smith	2010	Circulation	20231535	ARIC (CHARGE Consortium)	American	Extrinsic pathway	FVII act	Factor VII activity	MEGASTROKE	LAS	TRANS	Weighted mode	5	-0.00117007	0.00154243	0.490338
Smith	2010	Circulation	20231535	ARIC (CHARGE Consortium)	American	Extrinsic pathway	FVII act	Factor VII activity	MEGASTROKE	SVS	EUR	MR Egger	5	-0.00139971	0.00207949	0.549093
Smith	2010	Circulation	20231535	ARIC (CHARGE Consortium)	American	Extrinsic pathway	FVII act	Factor VII activity	MEGASTROKE	SVS	EUR	Weighted median	5	-0.00237507	0.00164244	0.14816
Smith	2010	Circulation	20231535	ARIC (CHARGE Consortium)	American	Extrinsic pathway	FVII act	Factor VII activity	MEGASTROKE	SVS	EUR	Inverse variance weighted	5	-0.00249135	0.00156272	0.110883
Smith	2010	Circulation	20231535	ARIC (CHARGE Consortium)	American	Extrinsic pathway	FVII act	Factor VII activity	MEGASTROKE	SVS	EUR	Simple mode	5	-0.00396681	0.00361615	0.334258
Smith	2010	Circulation	20231535	ARIC (CHARGE Consortium)	American	Extrinsic pathway	FVII act	Factor VII activity	MEGASTROKE	SVS	EUR	Weighted mode	5	-0.00238942	0.00166991	0.225711
Smith	2010	Circulation	20231535	ARIC (CHARGE Consortium)	American	Extrinsic pathway	FVII act	Factor VII activity	MEGASTROKE	SVS	TRANS	MR Egger	5	-0.000349035	0.00153254	0.834481
Smith	2010	Circulation	20231535	ARIC (CHARGE Consortium)	American	Extrinsic pathway	FVII act	Factor VII activity	MEGASTROKE	SVS	TRANS	Weighted median	5	-0.00143413	0.00121885	0.239347
Smith	2010	Circulation	20231535	ARIC (CHARGE Consortium)	American	Extrinsic pathway	FVII act	Factor VII activity	MEGASTROKE	SVS	TRANS	Inverse variance weighted	5	-0.00188041	0.00115104	0.102329
Smith	2010	Circulation	20231535	ARIC (CHARGE Consortium)	American	Extrinsic pathway	FVII act	Factor VII activity	MEGASTROKE	SVS	TRANS	Simple mode	5	-0.00473314	0.00313171	0.205227
Smith	2010	Circulation	20231535	ARIC (CHARGE Consortium)	American	Extrinsic pathway	FVII act	Factor VII activity	MEGASTROKE	SVS	TRANS	Weighted mode	5	-0.00138335	0.00127164	0.33782
Smith	2010	Circulation	20231535	ARIC (CHARGE Consortium)	American	Extrinsic pathway	FVII act	Factor VII activity	MEGASTROKE	CES	EUR	MR Egger	5	0.00267877	0.00271429	0.396449
Smith	2010	Circulation	20231535	ARIC (CHARGE Consortium)	American	Extrinsic pathway	FVII act	Factor VII activity	MEGASTROKE	CES	EUR	Weighted median	5	0.00202793	0.00133211	0.127924
Smith	2010	Circulation	20231535	ARIC (CHARGE Consortium)	American	Extrinsic pathway	FVII act	Factor VII activity	MEGASTROKE	CES	EUR	Inverse variance weighted	5	0.00245127	0.00177304	0.166811
Smith	2010	Circulation	20231535	ARIC (CHARGE Consortium)	American	Extrinsic pathway	FVII act	Factor VII activity	MEGASTROKE	CES	EUR	Simple mode	5	0.0021284	0.00376744	0.602289
Smith	2010	Circulation	20231535	ARIC (CHARGE Consortium)	American	Extrinsic pathway	FVII act	Factor VII activity	MEGASTROKE	CES	EUR	Weighted mode	5	0.00198501	0.00142136	0.235056
Smith	2010	Circulation	20231535	ARIC (CHARGE Consortium)	American	Extrinsic pathway	FVII act	Factor VII activity	MEGASTROKE	CES	TRANS	MR Egger	5	0.00242796	0.00190586	0.292419
Smith	2010	Circulation	20231535	ARIC (CHARGE Consortium)	American	Extrinsic pathway	FVII act	Factor VII activity	MEGASTROKE	CES	TRANS	Weighted median	5	0.00206723	0.00118109	0.0800717
Smith	2010	Circulation	20231535	ARIC (CHARGE Consortium)	American	Extrinsic pathway	FVII act	Factor VII activity	MEGASTROKE	CES	TRANS	Inverse variance weighted	5	0.00234254	0.00124097	0.0590714
Smith	2010	Circulation	20231535	ARIC (CHARGE Consortium)	American	Extrinsic pathway	FVII act	Factor VII activity	MEGASTROKE	CES	TRANS	Simple mode	5	0.00195907	0.0031263	0.564881
Smith	2010	Circulation	20231535	ARIC (CHARGE Consortium)	American	Extrinsic pathway	FVII act	Factor VII activity	MEGASTROKE	CES	TRANS	Weighted mode	5	0.00195907	0.00116032	0.166606
Smith	2010	Circulation	20231535	FHS (CHARGE Consortium)	American	Extrinsic pathway	FVII:Ag	Factor VII antigen	MEGASTROKE	AS	EUR	MR Egger	5	-0.00114769	0.00352299	0.765998
Smith	2010	Circulation	20231535	FHS (CHARGE Consortium)	American	Extrinsic pathway	FVII:Ag	Factor VII antigen	MEGASTROKE	AS	EUR	Weighted median	5	-0.00294911	0.00129306	0.0225648
Smith	2010	Circulation	20231535	FHS (CHARGE Consortium)	American	Extrinsic pathway	FVII:Ag	Factor VII antigen	MEGASTROKE	AS	EUR	Inverse variance weighted	5	-0.00205303	0.00257654	0.425557
Smith	2010	Circulation	20231535	FHS (CHARGE Consortium)	American	Extrinsic pathway	FVII:Ag	Factor VII antigen	MEGASTROKE	AS	EUR	Simple mode	5	-0.00261006	0.00430999	0.577472
Smith	2010	Circulation	20231535	FHS (CHARGE Consortium)	American	Extrinsic pathway	FVII:Ag	Factor VII antigen	MEGASTROKE	AS	EUR	Weighted mode	5	-0.00261006	0.00133734	0.122721
Smith	2010	Circulation	20231535	FHS (CHARGE Consortium)	American	Extrinsic pathway	FVII:Ag	Factor VII antigen	MEGASTROKE	AS	TRANS	MR Egger	5	-0.00125702	0.00315069	0.71662
Smith	2010	Circulation	20231535	FHS (CHARGE Consortium)	American	Extrinsic pathway	FVII:Ag	Factor VII antigen	MEGASTROKE	AS	TRANS	Weighted median	5	-0.0027768	0.00108807	0.0107096
Smith	2010	Circulation	20231535	FHS (CHARGE Consortium)	American	Extrinsic pathway	FVII:Ag	Factor VII antigen	MEGASTROKE	AS	TRANS	Inverse variance weighted	5	-0.00201612	0.00225861	0.37205
Smith	2010	Circulation	20231535	FHS (CHARGE Consortium)	American	Extrinsic pathway	FVII:Ag	Factor VII antigen	MEGASTROKE	AS	TRANS	Simple mode	5	-0.002836	0.00365911	0.481576
Smith	2010	Circulation	20231535	FHS (CHARGE Consortium)	American	Extrinsic pathway	FVII:Ag	Factor VII antigen	MEGASTROKE	AS	TRANS	Weighted mode	5	-0.00227885	0.00119382	0.128914
Smith	2010	Circulation	20231535	FHS (CHARGE Consortium)	American	Extrinsic pathway	FVII:Ag	Factor VII antigen	MEGASTROKE	AIS	EUR	MR Egger	5	-0.00169806	0.0036131	0.670428
Smith	2010	Circulation	20231535	FHS (CHARGE Consortium)	American	Extrinsic pathway	FVII:Ag	Factor VII antigen	MEGASTROKE	AIS	EUR	Weighted median	5	-0.00339887	0.00147619	0.021309
Smith	2010	Circulation	20231535	FHS (CHARGE Consortium)	American	Extrinsic pathway	FVII:Ag	Factor VII antigen	MEGASTROKE	AIS	EUR	Inverse variance weighted	5	-0.0024921	0.00262537	0.342499
Smith	2010	Circulation	20231535	FHS (CHARGE Consortium)	American	Extrinsic pathway	FVII:Ag	Factor VII antigen	MEGASTROKE	AIS	EUR	Simple mode	5	-0.00308677	0.0040822	0.491646
Smith	2010	Circulation	20231535	FHS (CHARGE Consortium)	American	Extrinsic pathway	FVII:Ag	Factor VII antigen	MEGASTROKE	AIS	EUR	Weighted mode	5	-0.00308677	0.00154815	0.116937
Smith	2010	Circulation	20231535	FHS (CHARGE Consortium)	American	Extrinsic pathway	FVII:Ag	Factor VII antigen	MEGASTROKE	AIS	TRANS	MR Egger	5	-0.00159732	0.00316378	0.648398
Smith	2010	Circulation	20231535	FHS (CHARGE Consortium)	American	Extrinsic pathway	FVII:Ag	Factor VII antigen	MEGASTROKE	AIS	TRANS	Weighted median	5	-0.00302421	0.00117066	0.00978519
Smith	2010	Circulation	20231535	FHS (CHARGE Consortium)	American	Extrinsic pathway	FVII:Ag	Factor VII antigen	MEGASTROKE	AIS	TRANS	Inverse variance weighted	5	-0.00226549	0.00224808	0.313577
Smith	2010	Circulation	20231535	FHS (CHARGE Consortium)	American	Extrinsic pathway	FVII:Ag	Factor VII antigen	MEGASTROKE	AIS	TRANS	Simple mode	5	-0.00291855	0.00400509	0.506551
Smith	2010	Circulation	20231535	FHS (CHARGE Consortium)	American	Extrinsic pathway	FVII:Ag	Factor VII antigen	MEGASTROKE	AIS	TRANS	Weighted mode	5	-0.00291855	0.00124036	0.0782597
Smith	2010	Circulation	20231535	FHS (CHARGE Consortium)	American	Extrinsic pathway	FVII:Ag	Factor VII antigen	MEGASTROKE	LAS	EUR	MR Egger	5	-0.00338516	0.00415386	0.474786
Smith	2010	Circulation	20231535	FHS (CHARGE Consortium)	American	Extrinsic pathway	FVII:Ag	Factor VII antigen	MEGASTROKE	LAS	EUR	Weighted median	5	-0.00254455	0.003382	0.451823
Smith	2010	Circulation	20231535	FHS (CHARGE Consortium)	American	Extrinsic pathway	FVII:Ag	Factor VII antigen	MEGASTROKE	LAS	EUR	Inverse variance weighted	5	-0.00239404	0.00342358	0.484377
Smith	2010	Circulation	20231535	FHS (CHARGE Consortium)	American	Extrinsic pathway	FVII:Ag	Factor VII antigen	MEGASTROKE	LAS	EUR	Simple mode	5	-0.00430616	0.00779521	0.610081
Smith	2010	Circulation	20231535	FHS (CHARGE Consortium)	American	Extrinsic pathway	FVII:Ag	Factor VII antigen	MEGASTROKE	LAS	EUR	Weighted mode	5	-0.00274872	0.00376668	0.505983
Smith	2010	Circulation	20231535	FHS (CHARGE Consortium)	American	Extrinsic pathway	FVII:Ag	Factor VII antigen	MEGASTROKE	LAS	TRANS	MR Egger	5	-0.00339944	0.00343411	0.395198
Smith	2010	Circulation	20231535	FHS (CHARGE Consortium)	American	Extrinsic pathway	FVII:Ag	Factor VII antigen	MEGASTROKE	LAS	TRANS	Weighted median	5	-0.00252733	0.00274894	0.357895
Smith	2010	Circulation	20231535	FHS (CHARGE Consortium)	American	Extrinsic pathway	FVII:Ag	Factor VII antigen	MEGASTROKE	LAS	TRANS	Inverse variance weighted	5	-0.00209758	0.00276626	0.448288
Smith	2010	Circulation	20231535	FHS (CHARGE Consortium)	American	Extrinsic pathway	FVII:Ag	Factor VII antigen	MEGASTROKE	LAS	TRANS	Simple mode	5	-0.00129147	0.00596922	0.839297
Smith	2010	Circulation	20231535	FHS (CHARGE Consortium)	American	Extrinsic pathway	FVII:Ag	Factor VII antigen	MEGASTROKE	LAS	TRANS	Weighted mode	5	-0.00240533	0.00292342	0.456854
Smith	2010	Circulation	20231535	FHS (CHARGE Consortium)	American	Extrinsic pathway	FVII:Ag	Factor VII antigen	MEGASTROKE	SVS	EUR	MR Egger	5	-0.00171734	0.00388855	0.688645
Smith	2010	Circulation	20231535	FHS (CHARGE Consortium)	American	Extrinsic pathway	FVII:Ag	Factor VII antigen	MEGASTROKE	SVS	EUR	Weighted median	5	-0.00464315	0.00328748	0.15784
Smith	2010	Circulation	20231535	FHS (CHARGE Consortium)	American	Extrinsic pathway	FVII:Ag	Factor VII antigen	MEGASTROKE	SVS	EUR	Inverse variance weighted	5	-0.00416731	0.00318204	0.190319
Smith	2010	Circulation	20231535	FHS (CHARGE Consortium)	American	Extrinsic pathway	FVII:Ag	Factor VII antigen	MEGASTROKE	SVS	EUR	Simple mode	5	-0.00470392	0.00657073	0.513629
Smith	2010	Circulation	20231535	FHS (CHARGE Consortium)	American	Extrinsic pathway	FVII:Ag	Factor VII antigen	MEGASTROKE	SVS	EUR	Weighted mode	5	-0.00369446	0.00334336	0.331147
Smith	2010	Circulation	20231535	FHS (CHARGE Consortium)	American	Extrinsic pathway	FVII:Ag	Factor VII antigen	MEGASTROKE	SVS	TRANS	MR Egger	5	-0.000454329	0.00292564	0.886451
Smith	2010	Circulation	20231535	FHS (CHARGE Consortium)	American	Extrinsic pathway	FVII:Ag	Factor VII antigen	MEGASTROKE	SVS	TRANS	Weighted median	5	-0.00291804	0.00244707	0.23308
Smith	2010	Circulation	20231535	FHS (CHARGE Consortium)	American	Extrinsic pathway	FVII:Ag	Factor VII antigen	MEGASTROKE	SVS	TRANS	Inverse variance weighted	5	-0.00341575	0.00232162	0.141215
Smith	2010	Circulation	20231535	FHS (CHARGE Consortium)	American	Extrinsic pathway	FVII:Ag	Factor VII antigen	MEGASTROKE	SVS	TRANS	Simple mode	5	-0.0054357	0.00518983	0.35404
Smith	2010	Circulation	20231535	FHS (CHARGE Consortium)	American	Extrinsic pathway	FVII:Ag	Factor VII antigen	MEGASTROKE	SVS	TRANS	Weighted mode	5	-0.00321955	0.00245891	0.260564
Smith	2010	Circulation	20231535	FHS (CHARGE Consortium)	American	Extrinsic pathway	FVII:Ag	Factor VII antigen	MEGASTROKE	CES	EUR	MR Egger	5	0.00542403	0.00492584	0.351258
Smith	2010	Circulation	20231535	FHS (CHARGE Consortium)	American	Extrinsic pathway	FVII:Ag	Factor VII antigen	MEGASTROKE	CES	EUR	Weighted median	5	0.00418572	0.00270873	0.122281
Smith	2010	Circulation	20231535	FHS (CHARGE Consortium)	American	Extrinsic pathway	FVII:Ag	Factor VII antigen	MEGASTROKE	CES	EUR	Inverse variance weighted	5	0.0053101	0.00350403	0.129665
Smith	2010	Circulation	20231535	FHS (CHARGE Consortium)	American	Extrinsic pathway	FVII:Ag	Factor VII antigen	MEGASTROKE	CES	EUR	Simple mode	5	0.0154623	0.00805047	0.127174
Smith	2010	Circulation	20231535	FHS (CHARGE Consortium)	American	Extrinsic pathway	FVII:Ag	Factor VII antigen	MEGASTROKE	CES	EUR	Weighted mode	5	0.00431512	0.00286088	0.205966
Smith	2010	Circulation	20231535	FHS (CHARGE Consortium)	American	Extrinsic pathway	FVII:Ag	Factor VII antigen	MEGASTROKE	CES	TRANS	MR Egger	5	0.00494509	0.0034127	0.243183
Smith	2010	Circulation	20231535	FHS (CHARGE Consortium)	American	Extrinsic pathway	FVII:Ag	Factor VII antigen	MEGASTROKE	CES	TRANS	Weighted median	5	0.00426334	0.0024171	0.0777612
Smith	2010	Circulation	20231535	FHS (CHARGE Consortium)	American	Extrinsic pathway	FVII:Ag	Factor VII antigen	MEGASTROKE	CES	TRANS	Inverse variance weighted	5	0.00501027	0.00240139	0.0369424
Smith	2010	Circulation	20231535	FHS (CHARGE Consortium)	American	Extrinsic pathway	FVII:Ag	Factor VII antigen	MEGASTROKE	CES	TRANS	Simple mode	5	0.00546129	0.00610254	0.421414
Smith	2010	Circulation	20231535	FHS (CHARGE Consortium)	American	Extrinsic pathway	FVII:Ag	Factor VII antigen	MEGASTROKE	CES	TRANS	Weighted mode	5	0.00412365	0.00253087	0.178573
Olson	2018	J Thromb Haemost	29112333	CHS	American	Extrinsic pathway	FVIIa	Activated Factor VII	MEGASTROKE	AS	EUR	Inverse variance weighted	2	0.000950314	0.00215075	0.658596
Olson	2018	J Thromb Haemost	29112333	CHS	American	Extrinsic pathway	FVIIa	Activated Factor VII	MEGASTROKE	AS	TRANS	Wald ratio	1	-0.00560256	0.00179487	0.00179976
Olson	2018	J Thromb Haemost	29112333	CHS	American	Extrinsic pathway	FVIIa	Activated Factor VII	MEGASTROKE	AIS	EUR	Inverse variance weighted	2	0.00100422	0.00197693	0.611475
Olson	2018	J Thromb Haemost	29112333	CHS	American	Extrinsic pathway	FVIIa	Activated Factor VII	MEGASTROKE	AIS	TRANS	Inverse variance weighted	2	0.000455705	0.00160216	0.77608
Olson	2018	J Thromb Haemost	29112333	CHS	American	Extrinsic pathway	FVIIa	Activated Factor VII	MEGASTROKE	LAS	EUR	Inverse variance weighted	2	0.000545081	0.00148723	0.713987
Olson	2018	J Thromb Haemost	29112333	CHS	American	Extrinsic pathway	FVIIa	Activated Factor VII	MEGASTROKE	LAS	TRANS	Inverse variance weighted	2	0.00102201	0.00123389	0.407509
Olson	2018	J Thromb Haemost	29112333	CHS	American	Extrinsic pathway	FVIIa	Activated Factor VII	MEGASTROKE	SVS	EUR	Inverse variance weighted	2	0.0023179	0.00153248	0.130402
Olson	2018	J Thromb Haemost	29112333	CHS	American	Extrinsic pathway	FVIIa	Activated Factor VII	MEGASTROKE	SVS	TRANS	Inverse variance weighted	2	0.000823981	0.00103181	0.424537
Olson	2018	J Thromb Haemost	29112333	CHS	American	Extrinsic pathway	FVIIa	Activated Factor VII	MEGASTROKE	CES	EUR	Inverse variance weighted	2	-0.00255337	0.00254905	0.316489
Olson	2018	J Thromb Haemost	29112333	CHS	American	Extrinsic pathway	FVIIa	Activated Factor VII	MEGASTROKE	CES	TRANS	Inverse variance weighted	2	-0.00229259	0.00181203	0.205796
Olson	2018	J Thromb Haemost	29112333	CHS	American	Extrinsic pathway	FVIIa-AT	Factor VII antithrombin complex	MEGASTROKE	AS	EUR	Inverse variance weighted	2	0.000771474	0.00210272	0.713699
Olson	2018	J Thromb Haemost	29112333	CHS	American	Extrinsic pathway	FVIIa-AT	Factor VII antithrombin complex	MEGASTROKE	AS	TRANS	Wald ratio	1	-0.00441414	0.00141414	0.00179976
Olson	2018	J Thromb Haemost	29112333	CHS	American	Extrinsic pathway	FVIIa-AT	Factor VII antithrombin complex	MEGASTROKE	AIS	EUR	Inverse variance weighted	2	0.000846473	0.0019437	0.663203
Olson	2018	J Thromb Haemost	29112333	CHS	American	Extrinsic pathway	FVIIa-AT	Factor VII antithrombin complex	MEGASTROKE	AIS	TRANS	Inverse variance weighted	2	0.000347457	0.0015562	0.823324
Olson	2018	J Thromb Haemost	29112333	CHS	American	Extrinsic pathway	FVIIa-AT	Factor VII antithrombin complex	MEGASTROKE	LAS	EUR	Inverse variance weighted	2	0.000464344	0.00142451	0.744449
Olson	2018	J Thromb Haemost	29112333	CHS	American	Extrinsic pathway	FVIIa-AT	Factor VII antithrombin complex	MEGASTROKE	LAS	TRANS	Inverse variance weighted	2	0.000914625	0.0011822	0.43913
Olson	2018	J Thromb Haemost	29112333	CHS	American	Extrinsic pathway	FVIIa-AT	Factor VII antithrombin complex	MEGASTROKE	SVS	EUR	Inverse variance weighted	2	0.00212894	0.00159269	0.18132
Olson	2018	J Thromb Haemost	29112333	CHS	American	Extrinsic pathway	FVIIa-AT	Factor VII antithrombin complex	MEGASTROKE	SVS	TRANS	Inverse variance weighted	2	0.000803775	0.000988513	0.416152
Olson	2018	J Thromb Haemost	29112333	CHS	American	Extrinsic pathway	FVIIa-AT	Factor VII antithrombin complex	MEGASTROKE	CES	EUR	Inverse variance weighted	2	-0.00257909	0.00230321	0.262807
Olson	2018	J Thromb Haemost	29112333	CHS	American	Extrinsic pathway	FVIIa-AT	Factor VII antithrombin complex	MEGASTROKE	CES	TRANS	Inverse variance weighted	2	-0.00229014	0.00161427	0.155992
Tang	2015	Am J Hematol	25779970	CARe Consortium	American (European ancestry)	Intrinsic pathway	FVIII act	Factor VIII activity	MEGASTROKE	AS	EUR	MR Egger	4	-1.50647e-05	0.000843797	0.987377
Tang	2015	Am J Hematol	25779970	CARe Consortium	American (European ancestry)	Intrinsic pathway	FVIII act	Factor VIII activity	MEGASTROKE	AS	EUR	Weighted median	4	-0.00195247	0.000610627	0.00138635
Tang	2015	Am J Hematol	25779970	CARe Consortium	American (European ancestry)	Intrinsic pathway	FVIII act	Factor VIII activity	MEGASTROKE	AS	EUR	Inverse variance weighted	4	-0.00225136	0.00129101	0.0811808
Tang	2015	Am J Hematol	25779970	CARe Consortium	American (European ancestry)	Intrinsic pathway	FVIII act	Factor VIII activity	MEGASTROKE	AS	EUR	Simple mode	4	-0.00704709	0.00466938	0.228383
Tang	2015	Am J Hematol	25779970	CARe Consortium	American (European ancestry)	Intrinsic pathway	FVIII act	Factor VIII activity	MEGASTROKE	AS	EUR	Weighted mode	4	-0.00180274	0.000645956	0.0683729
Tang	2015	Am J Hematol	25779970	CARe Consortium	American (European ancestry)	Intrinsic pathway	FVIII act	Factor VIII activity	MEGASTROKE	AS	TRANS	MR Egger	3	-0.00145959	0.00704198	0.86989
Tang	2015	Am J Hematol	25779970	CARe Consortium	American (European ancestry)	Intrinsic pathway	FVIII act	Factor VIII activity	MEGASTROKE	AS	TRANS	Weighted median	3	-0.00805101	0.00283205	0.00447166
Tang	2015	Am J Hematol	25779970	CARe Consortium	American (European ancestry)	Intrinsic pathway	FVIII act	Factor VIII activity	MEGASTROKE	AS	TRANS	Inverse variance weighted	3	-0.00896619	0.00210733	2.09274e-05
Tang	2015	Am J Hematol	25779970	CARe Consortium	American (European ancestry)	Intrinsic pathway	FVIII act	Factor VIII activity	MEGASTROKE	AS	TRANS	Simple mode	3	-0.00741598	0.00317886	0.144856
Tang	2015	Am J Hematol	25779970	CARe Consortium	American (European ancestry)	Intrinsic pathway	FVIII act	Factor VIII activity	MEGASTROKE	AS	TRANS	Weighted mode	3	-0.00759631	0.00292581	0.121827
Tang	2015	Am J Hematol	25779970	CARe Consortium	American (European ancestry)	Intrinsic pathway	FVIII act	Factor VIII activity	MEGASTROKE	AIS	EUR	MR Egger	4	-0.0012126	0.000918346	0.317547
Tang	2015	Am J Hematol	25779970	CARe Consortium	American (European ancestry)	Intrinsic pathway	FVIII act	Factor VIII activity	MEGASTROKE	AIS	EUR	Weighted median	4	-0.00283717	0.000641415	9.72043e-06
Tang	2015	Am J Hematol	25779970	CARe Consortium	American (European ancestry)	Intrinsic pathway	FVIII act	Factor VIII activity	MEGASTROKE	AIS	EUR	Inverse variance weighted	4	-0.00312257	0.00110265	0.00462763
Tang	2015	Am J Hematol	25779970	CARe Consortium	American (European ancestry)	Intrinsic pathway	FVIII act	Factor VIII activity	MEGASTROKE	AIS	EUR	Simple mode	4	-0.0058029	0.00347129	0.19318
Tang	2015	Am J Hematol	25779970	CARe Consortium	American (European ancestry)	Intrinsic pathway	FVIII act	Factor VIII activity	MEGASTROKE	AIS	EUR	Weighted mode	4	-0.00272631	0.000702039	0.0302541
Tang	2015	Am J Hematol	25779970	CARe Consortium	American (European ancestry)	Intrinsic pathway	FVIII act	Factor VIII activity	MEGASTROKE	AIS	TRANS	MR Egger	3	-0.00142193	0.00759916	0.882239
Tang	2015	Am J Hematol	25779970	CARe Consortium	American (European ancestry)	Intrinsic pathway	FVIII act	Factor VIII activity	MEGASTROKE	AIS	TRANS	Weighted median	3	-0.00761219	0.0028379	0.00731108
Tang	2015	Am J Hematol	25779970	CARe Consortium	American (European ancestry)	Intrinsic pathway	FVIII act	Factor VIII activity	MEGASTROKE	AIS	TRANS	Inverse variance weighted	3	-0.00842232	0.00227422	0.00021274
Tang	2015	Am J Hematol	25779970	CARe Consortium	American (European ancestry)	Intrinsic pathway	FVIII act	Factor VIII activity	MEGASTROKE	AIS	TRANS	Simple mode	3	-0.00702375	0.00338658	0.173796
Tang	2015	Am J Hematol	25779970	CARe Consortium	American (European ancestry)	Intrinsic pathway	FVIII act	Factor VIII activity	MEGASTROKE	AIS	TRANS	Weighted mode	3	-0.00715974	0.00347603	0.17561
Tang	2015	Am J Hematol	25779970	CARe Consortium	American (European ancestry)	Intrinsic pathway	FVIII act	Factor VIII activity	MEGASTROKE	LAS	EUR	MR Egger	4	-0.00761523	0.00224045	0.0767278
Tang	2015	Am J Hematol	25779970	CARe Consortium	American (European ancestry)	Intrinsic pathway	FVIII act	Factor VIII activity	MEGASTROKE	LAS	EUR	Weighted median	4	-0.00774571	0.00156859	7.89282e-07
Tang	2015	Am J Hematol	25779970	CARe Consortium	American (European ancestry)	Intrinsic pathway	FVIII act	Factor VIII activity	MEGASTROKE	LAS	EUR	Inverse variance weighted	4	-0.0080129	0.00157521	3.64002e-07
Tang	2015	Am J Hematol	25779970	CARe Consortium	American (European ancestry)	Intrinsic pathway	FVIII act	Factor VIII activity	MEGASTROKE	LAS	EUR	Simple mode	4	-0.00751791	0.00404512	0.160066
Tang	2015	Am J Hematol	25779970	CARe Consortium	American (European ancestry)	Intrinsic pathway	FVIII act	Factor VIII activity	MEGASTROKE	LAS	EUR	Weighted mode	4	-0.00775007	0.00169974	0.019778
Tang	2015	Am J Hematol	25779970	CARe Consortium	American (European ancestry)	Intrinsic pathway	FVIII act	Factor VIII activity	MEGASTROKE	LAS	TRANS	MR Egger	3	-0.0353795	0.0186382	0.308673
Tang	2015	Am J Hematol	25779970	CARe Consortium	American (European ancestry)	Intrinsic pathway	FVIII act	Factor VIII activity	MEGASTROKE	LAS	TRANS	Weighted median	3	-0.00525464	0.00736565	0.4756
Tang	2015	Am J Hematol	25779970	CARe Consortium	American (European ancestry)	Intrinsic pathway	FVIII act	Factor VIII activity	MEGASTROKE	LAS	TRANS	Inverse variance weighted	3	-0.00991025	0.00607582	0.10287
Tang	2015	Am J Hematol	25779970	CARe Consortium	American (European ancestry)	Intrinsic pathway	FVIII act	Factor VIII activity	MEGASTROKE	LAS	TRANS	Simple mode	3	-0.00414231	0.00833665	0.668518
Tang	2015	Am J Hematol	25779970	CARe Consortium	American (European ancestry)	Intrinsic pathway	FVIII act	Factor VIII activity	MEGASTROKE	LAS	TRANS	Weighted mode	3	-0.00442163	0.00854041	0.656222
Tang	2015	Am J Hematol	25779970	CARe Consortium	American (European ancestry)	Intrinsic pathway	FVIII act	Factor VIII activity	MEGASTROKE	SVS	EUR	MR Egger	4	0.00194114	0.00210696	0.454153
Tang	2015	Am J Hematol	25779970	CARe Consortium	American (European ancestry)	Intrinsic pathway	FVIII act	Factor VIII activity	MEGASTROKE	SVS	EUR	Weighted median	4	-5.34723e-05	0.00148281	0.971233
Tang	2015	Am J Hematol	25779970	CARe Consortium	American (European ancestry)	Intrinsic pathway	FVIII act	Factor VIII activity	MEGASTROKE	SVS	EUR	Inverse variance weighted	4	-0.000471367	0.00167879	0.77888
Tang	2015	Am J Hematol	25779970	CARe Consortium	American (European ancestry)	Intrinsic pathway	FVIII act	Factor VIII activity	MEGASTROKE	SVS	EUR	Simple mode	4	-0.00250949	0.0048835	0.642797
Tang	2015	Am J Hematol	25779970	CARe Consortium	American (European ancestry)	Intrinsic pathway	FVIII act	Factor VIII activity	MEGASTROKE	SVS	EUR	Weighted mode	4	-2.32067e-05	0.00149612	0.988598
Tang	2015	Am J Hematol	25779970	CARe Consortium	American (European ancestry)	Intrinsic pathway	FVIII act	Factor VIII activity	MEGASTROKE	SVS	TRANS	MR Egger	3	0.00407186	0.0208364	0.87714
Tang	2015	Am J Hematol	25779970	CARe Consortium	American (European ancestry)	Intrinsic pathway	FVIII act	Factor VIII activity	MEGASTROKE	SVS	TRANS	Weighted median	3	-0.00816394	0.00619862	0.18782
Tang	2015	Am J Hematol	25779970	CARe Consortium	American (European ancestry)	Intrinsic pathway	FVIII act	Factor VIII activity	MEGASTROKE	SVS	TRANS	Inverse variance weighted	3	-0.0110523	0.00524199	0.0349942
Tang	2015	Am J Hematol	25779970	CARe Consortium	American (European ancestry)	Intrinsic pathway	FVIII act	Factor VIII activity	MEGASTROKE	SVS	TRANS	Simple mode	3	-0.00725685	0.00797	0.458661
Tang	2015	Am J Hematol	25779970	CARe Consortium	American (European ancestry)	Intrinsic pathway	FVIII act	Factor VIII activity	MEGASTROKE	SVS	TRANS	Weighted mode	3	-0.00617385	0.00721608	0.482376
Tang	2015	Am J Hematol	25779970	CARe Consortium	American (European ancestry)	Intrinsic pathway	FVIII act	Factor VIII activity	MEGASTROKE	CES	EUR	MR Egger	4	-0.00415018	0.00177557	0.144416
Tang	2015	Am J Hematol	25779970	CARe Consortium	American (European ancestry)	Intrinsic pathway	FVIII act	Factor VIII activity	MEGASTROKE	CES	EUR	Weighted median	4	-0.00578727	0.00128111	6.26057e-06
Tang	2015	Am J Hematol	25779970	CARe Consortium	American (European ancestry)	Intrinsic pathway	FVIII act	Factor VIII activity	MEGASTROKE	CES	EUR	Inverse variance weighted	4	-0.00590106	0.00129163	4.90805e-06
Tang	2015	Am J Hematol	25779970	CARe Consortium	American (European ancestry)	Intrinsic pathway	FVIII act	Factor VIII activity	MEGASTROKE	CES	EUR	Simple mode	4	-0.0138328	0.00412262	0.0438844
Tang	2015	Am J Hematol	25779970	CARe Consortium	American (European ancestry)	Intrinsic pathway	FVIII act	Factor VIII activity	MEGASTROKE	CES	EUR	Weighted mode	4	-0.00560765	0.0012822	0.0221183
Tang	2015	Am J Hematol	25779970	CARe Consortium	American (European ancestry)	Intrinsic pathway	FVIII act	Factor VIII activity	MEGASTROKE	CES	TRANS	MR Egger	3	0.00879074	0.0154079	0.66993
Tang	2015	Am J Hematol	25779970	CARe Consortium	American (European ancestry)	Intrinsic pathway	FVIII act	Factor VIII activity	MEGASTROKE	CES	TRANS	Weighted median	3	-0.0103809	0.00570699	0.0689142
Tang	2015	Am J Hematol	25779970	CARe Consortium	American (European ancestry)	Intrinsic pathway	FVIII act	Factor VIII activity	MEGASTROKE	CES	TRANS	Inverse variance weighted	3	-0.00963463	0.00456096	0.0346512
Tang	2015	Am J Hematol	25779970	CARe Consortium	American (European ancestry)	Intrinsic pathway	FVIII act	Factor VIII activity	MEGASTROKE	CES	TRANS	Simple mode	3	-0.0127766	0.00710607	0.214002
Tang	2015	Am J Hematol	25779970	CARe Consortium	American (European ancestry)	Intrinsic pathway	FVIII act	Factor VIII activity	MEGASTROKE	CES	TRANS	Weighted mode	3	-0.0117452	0.00681537	0.226969
Williams	2013	Ann Neurol	23381943	TwinsUK	British	Intrinsic pathway	FVIII:Ag	Factor VIII antigen	MEGASTROKE	AS	EUR	Wald ratio	1	0.116052	0.0262473	9.80237e-06
Williams	2013	Ann Neurol	23381943	TwinsUK	British	Intrinsic pathway	FVIII:Ag	Factor VIII antigen	MEGASTROKE	AS	TRANS	Wald ratio	1	0.0863341	0.0221258	9.54166e-05
Williams	2013	Ann Neurol	23381943	TwinsUK	British	Intrinsic pathway	FVIII:Ag	Factor VIII antigen	MEGASTROKE	AIS	EUR	Wald ratio	1	0.135575	0.0281996	1.52683e-06
Williams	2013	Ann Neurol	23381943	TwinsUK	British	Intrinsic pathway	FVIII:Ag	Factor VIII antigen	MEGASTROKE	AIS	TRANS	Wald ratio	1	0.0965293	0.0234273	3.78264e-05
Williams	2013	Ann Neurol	23381943	TwinsUK	British	Intrinsic pathway	FVIII:Ag	Factor VIII antigen	MEGASTROKE	LAS	EUR	Wald ratio	1	0.206941	0.0661605	0.00176079
Williams	2013	Ann Neurol	23381943	TwinsUK	British	Intrinsic pathway	FVIII:Ag	Factor VIII antigen	MEGASTROKE	LAS	TRANS	Wald ratio	1	0.124729	0.0535792	0.0199155
Williams	2013	Ann Neurol	23381943	TwinsUK	British	Intrinsic pathway	FVIII:Ag	Factor VIII antigen	MEGASTROKE	SVS	EUR	Wald ratio	1	0.0245119	0.0626898	0.695795
Williams	2013	Ann Neurol	23381943	TwinsUK	British	Intrinsic pathway	FVIII:Ag	Factor VIII antigen	MEGASTROKE	SVS	TRANS	Wald ratio	1	-0.013449	0.0438178	0.758896
Williams	2013	Ann Neurol	23381943	TwinsUK	British	Intrinsic pathway	FVIII:Ag	Factor VIII antigen	MEGASTROKE	CES	EUR	Wald ratio	1	0.245336	0.0516269	2.01314e-06
Williams	2013	Ann Neurol	23381943	TwinsUK	British	Intrinsic pathway	FVIII:Ag	Factor VIII antigen	MEGASTROKE	CES	TRANS	Wald ratio	1	0.222126	0.0468547	2.12938e-06
Sun	2018	Nature	29875488	INTERVAL	British	Common pathway	FX pro	Factor X protein measurement	MEGASTROKE	AS	EUR	Inverse variance weighted	2	0.00606237	0.0367872	0.869105
Sun	2018	Nature	29875488	INTERVAL	British	Common pathway	FX pro	Factor X protein measurement	MEGASTROKE	AS	TRANS	Inverse variance weighted	2	0.00559493	0.0393266	0.886868
Sun	2018	Nature	29875488	INTERVAL	British	Common pathway	FX pro	Factor X protein measurement	MEGASTROKE	AIS	EUR	Inverse variance weighted	2	0.010191	0.0297858	0.732245
Sun	2018	Nature	29875488	INTERVAL	British	Common pathway	FX pro	Factor X protein measurement	MEGASTROKE	AIS	TRANS	Inverse variance weighted	2	0.00959138	0.0289907	0.740763
Sun	2018	Nature	29875488	INTERVAL	British	Common pathway	FX pro	Factor X protein measurement	MEGASTROKE	LAS	EUR	Inverse variance weighted	2	0.0939669	0.0756853	0.214404
Sun	2018	Nature	29875488	INTERVAL	British	Common pathway	FX pro	Factor X protein measurement	MEGASTROKE	LAS	TRANS	Inverse variance weighted	2	0.0752101	0.0746959	0.313991
Sun	2018	Nature	29875488	INTERVAL	British	Common pathway	FX pro	Factor X protein measurement	MEGASTROKE	SVS	EUR	Inverse variance weighted	2	0.0094845	0.0688254	0.890394
Sun	2018	Nature	29875488	INTERVAL	British	Common pathway	FX pro	Factor X protein measurement	MEGASTROKE	SVS	TRANS	Inverse variance weighted	2	-7.88321e-06	0.0487864	0.999871
Sun	2018	Nature	29875488	INTERVAL	British	Common pathway	FX pro	Factor X protein measurement	MEGASTROKE	CES	EUR	Inverse variance weighted	2	-0.0235302	0.114732	0.837502
Sun	2018	Nature	29875488	INTERVAL	British	Common pathway	FX pro	Factor X protein measurement	MEGASTROKE	CES	TRANS	Inverse variance weighted	2	-0.0381501	0.0983327	0.698039
Williams	2013	Ann Neurol	23381943	TwinsUK	British	Common pathway	FX:Ag	Factor X antigen	MEGASTROKE	AS	EUR	Wald ratio	1	-0.0410088	0.0425439	0.335087
Williams	2013	Ann Neurol	23381943	TwinsUK	British	Common pathway	FX:Ag	Factor X antigen	MEGASTROKE	AS	TRANS	Wald ratio	1	-0.0337719	0.0366228	0.356447
Williams	2013	Ann Neurol	23381943	TwinsUK	British	Common pathway	FX:Ag	Factor X antigen	MEGASTROKE	AIS	EUR	Wald ratio	1	-0.0199561	0.0473684	0.673539
Williams	2013	Ann Neurol	23381943	TwinsUK	British	Common pathway	FX:Ag	Factor X antigen	MEGASTROKE	AIS	TRANS	Wald ratio	1	-0.0157895	0.0394737	0.689157
Williams	2013	Ann Neurol	23381943	TwinsUK	British	Common pathway	FX:Ag	Factor X antigen	MEGASTROKE	LAS	EUR	Wald ratio	1	0.169956	0.125877	0.17696
Williams	2013	Ann Neurol	23381943	TwinsUK	British	Common pathway	FX:Ag	Factor X antigen	MEGASTROKE	LAS	TRANS	Wald ratio	1	0.172588	0.103728	0.0961429
Williams	2013	Ann Neurol	23381943	TwinsUK	British	Common pathway	FX:Ag	Factor X antigen	MEGASTROKE	SVS	EUR	Wald ratio	1	0.0469298	0.113596	0.679513
Williams	2013	Ann Neurol	23381943	TwinsUK	British	Common pathway	FX:Ag	Factor X antigen	MEGASTROKE	SVS	TRANS	Wald ratio	1	-0.0105263	0.0813596	0.897057
Williams	2013	Ann Neurol	23381943	TwinsUK	British	Common pathway	FX:Ag	Factor X antigen	MEGASTROKE	CES	EUR	Wald ratio	1	-0.145833	0.089693	0.103967
Williams	2013	Ann Neurol	23381943	TwinsUK	British	Common pathway	FX:Ag	Factor X antigen	MEGASTROKE	CES	TRANS	Wald ratio	1	-0.148684	0.0822368	0.0706065
Sun	2018	Nature	29875488	INTERVAL	British	Common pathway	FXa pro	Factor Xa protein measurement	MEGASTROKE	AS	EUR	Inverse variance weighted	2	0.00765229	0.0363538	0.833281
Sun	2018	Nature	29875488	INTERVAL	British	Common pathway	FXa pro	Factor Xa protein measurement	MEGASTROKE	AS	TRANS	Inverse variance weighted	2	0.00729881	0.0389101	0.851205
Sun	2018	Nature	29875488	INTERVAL	British	Common pathway	FXa pro	Factor Xa protein measurement	MEGASTROKE	AIS	EUR	Inverse variance weighted	2	0.0111162	0.0296775	0.707983
Sun	2018	Nature	29875488	INTERVAL	British	Common pathway	FXa pro	Factor Xa protein measurement	MEGASTROKE	AIS	TRANS	Inverse variance weighted	2	0.0108248	0.0284486	0.703572
Sun	2018	Nature	29875488	INTERVAL	British	Common pathway	FXa pro	Factor Xa protein measurement	MEGASTROKE	LAS	EUR	Inverse variance weighted	2	0.0911364	0.0754059	0.226812
Sun	2018	Nature	29875488	INTERVAL	British	Common pathway	FXa pro	Factor Xa protein measurement	MEGASTROKE	LAS	TRANS	Inverse variance weighted	2	0.0714682	0.0775689	0.356867
Sun	2018	Nature	29875488	INTERVAL	British	Common pathway	FXa pro	Factor Xa protein measurement	MEGASTROKE	SVS	EUR	Inverse variance weighted	2	0.00828633	0.0686171	0.90388
Sun	2018	Nature	29875488	INTERVAL	British	Common pathway	FXa pro	Factor Xa protein measurement	MEGASTROKE	SVS	TRANS	Inverse variance weighted	2	0.00059748	0.0486022	0.990192
Sun	2018	Nature	29875488	INTERVAL	British	Common pathway	FXa pro	Factor Xa protein measurement	MEGASTROKE	CES	EUR	Inverse variance weighted	2	-0.0185176	0.115619	0.872755
Sun	2018	Nature	29875488	INTERVAL	British	Common pathway	FXa pro	Factor Xa protein measurement	MEGASTROKE	CES	TRANS	Inverse variance weighted	2	-0.0337474	0.0997336	0.73508
Sennblad	2017	Hum Mol Genet	28053049	ARIC, GHS, MARTHA, & PROCARDIS	European ancestry	Intrinsic pathway	FXI act	Factor XI activity	MEGASTROKE	AS	EUR	MR Egger	3	0.365178	0.179899	0.291404
Sennblad	2017	Hum Mol Genet	28053049	ARIC, GHS, MARTHA, & PROCARDIS	European ancestry	Intrinsic pathway	FXI act	Factor XI activity	MEGASTROKE	AS	EUR	Weighted median	3	0.365454	0.0857122	2.01044e-05
Sennblad	2017	Hum Mol Genet	28053049	ARIC, GHS, MARTHA, & PROCARDIS	European ancestry	Intrinsic pathway	FXI act	Factor XI activity	MEGASTROKE	AS	EUR	Inverse variance weighted	3	0.366107	0.0818384	7.69364e-06
Sennblad	2017	Hum Mol Genet	28053049	ARIC, GHS, MARTHA, & PROCARDIS	European ancestry	Intrinsic pathway	FXI act	Factor XI activity	MEGASTROKE	AS	EUR	Simple mode	3	0.307665	0.100671	0.092458
Sennblad	2017	Hum Mol Genet	28053049	ARIC, GHS, MARTHA, & PROCARDIS	European ancestry	Intrinsic pathway	FXI act	Factor XI activity	MEGASTROKE	AS	EUR	Weighted mode	3	0.322787	0.0955704	0.0775967
Sennblad	2017	Hum Mol Genet	28053049	ARIC, GHS, MARTHA, & PROCARDIS	European ancestry	Intrinsic pathway	FXI act	Factor XI activity	MEGASTROKE	AS	TRANS	MR Egger	3	0.349546	0.16614	0.282464
Sennblad	2017	Hum Mol Genet	28053049	ARIC, GHS, MARTHA, & PROCARDIS	European ancestry	Intrinsic pathway	FXI act	Factor XI activity	MEGASTROKE	AS	TRANS	Weighted median	3	0.333787	0.0745178	7.48933e-06
Sennblad	2017	Hum Mol Genet	28053049	ARIC, GHS, MARTHA, & PROCARDIS	European ancestry	Intrinsic pathway	FXI act	Factor XI activity	MEGASTROKE	AS	TRANS	Inverse variance weighted	3	0.369396	0.0714764	2.36517e-07
Sennblad	2017	Hum Mol Genet	28053049	ARIC, GHS, MARTHA, & PROCARDIS	European ancestry	Intrinsic pathway	FXI act	Factor XI activity	MEGASTROKE	AS	TRANS	Simple mode	3	0.327305	0.100351	0.0825327
Sennblad	2017	Hum Mol Genet	28053049	ARIC, GHS, MARTHA, & PROCARDIS	European ancestry	Intrinsic pathway	FXI act	Factor XI activity	MEGASTROKE	AS	TRANS	Weighted mode	3	0.305571	0.0847956	0.069117
Sennblad	2017	Hum Mol Genet	28053049	ARIC, GHS, MARTHA, & PROCARDIS	European ancestry	Intrinsic pathway	FXI act	Factor XI activity	MEGASTROKE	AIS	EUR	MR Egger	3	0.356419	0.200522	0.326246
Sennblad	2017	Hum Mol Genet	28053049	ARIC, GHS, MARTHA, & PROCARDIS	European ancestry	Intrinsic pathway	FXI act	Factor XI activity	MEGASTROKE	AIS	EUR	Weighted median	3	0.374446	0.0901614	3.28048e-05
Sennblad	2017	Hum Mol Genet	28053049	ARIC, GHS, MARTHA, & PROCARDIS	European ancestry	Intrinsic pathway	FXI act	Factor XI activity	MEGASTROKE	AIS	EUR	Inverse variance weighted	3	0.390271	0.0892357	1.22282e-05
Sennblad	2017	Hum Mol Genet	28053049	ARIC, GHS, MARTHA, & PROCARDIS	European ancestry	Intrinsic pathway	FXI act	Factor XI activity	MEGASTROKE	AIS	EUR	Simple mode	3	0.389896	0.124161	0.088199
Sennblad	2017	Hum Mol Genet	28053049	ARIC, GHS, MARTHA, & PROCARDIS	European ancestry	Intrinsic pathway	FXI act	Factor XI activity	MEGASTROKE	AIS	EUR	Weighted mode	3	0.31563	0.102866	0.0918212
Sennblad	2017	Hum Mol Genet	28053049	ARIC, GHS, MARTHA, & PROCARDIS	European ancestry	Intrinsic pathway	FXI act	Factor XI activity	MEGASTROKE	AIS	TRANS	MR Egger	3	0.346668	0.243853	0.390259
Sennblad	2017	Hum Mol Genet	28053049	ARIC, GHS, MARTHA, & PROCARDIS	European ancestry	Intrinsic pathway	FXI act	Factor XI activity	MEGASTROKE	AIS	TRANS	Weighted median	3	0.387798	0.0823928	2.51762e-06
Sennblad	2017	Hum Mol Genet	28053049	ARIC, GHS, MARTHA, & PROCARDIS	European ancestry	Intrinsic pathway	FXI act	Factor XI activity	MEGASTROKE	AIS	TRANS	Inverse variance weighted	3	0.391994	0.0818257	1.66285e-06
Sennblad	2017	Hum Mol Genet	28053049	ARIC, GHS, MARTHA, & PROCARDIS	European ancestry	Intrinsic pathway	FXI act	Factor XI activity	MEGASTROKE	AIS	TRANS	Simple mode	3	0.452699	0.135178	0.0787729
Sennblad	2017	Hum Mol Genet	28053049	ARIC, GHS, MARTHA, & PROCARDIS	European ancestry	Intrinsic pathway	FXI act	Factor XI activity	MEGASTROKE	AIS	TRANS	Weighted mode	3	0.298317	0.102968	0.101348
Sennblad	2017	Hum Mol Genet	28053049	ARIC, GHS, MARTHA, & PROCARDIS	European ancestry	Intrinsic pathway	FXI act	Factor XI activity	MEGASTROKE	LAS	EUR	MR Egger	3	-0.257959	0.485569	0.689117
Sennblad	2017	Hum Mol Genet	28053049	ARIC, GHS, MARTHA, & PROCARDIS	European ancestry	Intrinsic pathway	FXI act	Factor XI activity	MEGASTROKE	LAS	EUR	Weighted median	3	-0.00581418	0.229228	0.979764
Sennblad	2017	Hum Mol Genet	28053049	ARIC, GHS, MARTHA, & PROCARDIS	European ancestry	Intrinsic pathway	FXI act	Factor XI activity	MEGASTROKE	LAS	EUR	Inverse variance weighted	3	0.0103535	0.221384	0.962699
Sennblad	2017	Hum Mol Genet	28053049	ARIC, GHS, MARTHA, & PROCARDIS	European ancestry	Intrinsic pathway	FXI act	Factor XI activity	MEGASTROKE	LAS	EUR	Simple mode	3	-0.0169212	0.263058	0.954562
Sennblad	2017	Hum Mol Genet	28053049	ARIC, GHS, MARTHA, & PROCARDIS	European ancestry	Intrinsic pathway	FXI act	Factor XI activity	MEGASTROKE	LAS	EUR	Weighted mode	3	-0.00458182	0.236498	0.986302
Sennblad	2017	Hum Mol Genet	28053049	ARIC, GHS, MARTHA, & PROCARDIS	European ancestry	Intrinsic pathway	FXI act	Factor XI activity	MEGASTROKE	LAS	TRANS	MR Egger	3	-0.02259	0.393543	0.963497
Sennblad	2017	Hum Mol Genet	28053049	ARIC, GHS, MARTHA, & PROCARDIS	European ancestry	Intrinsic pathway	FXI act	Factor XI activity	MEGASTROKE	LAS	TRANS	Weighted median	3	0.106079	0.189777	0.576185
Sennblad	2017	Hum Mol Genet	28053049	ARIC, GHS, MARTHA, & PROCARDIS	European ancestry	Intrinsic pathway	FXI act	Factor XI activity	MEGASTROKE	LAS	TRANS	Inverse variance weighted	3	0.109892	0.184871	0.552229
Sennblad	2017	Hum Mol Genet	28053049	ARIC, GHS, MARTHA, & PROCARDIS	European ancestry	Intrinsic pathway	FXI act	Factor XI activity	MEGASTROKE	LAS	TRANS	Simple mode	3	0.161431	0.225781	0.548811
Sennblad	2017	Hum Mol Genet	28053049	ARIC, GHS, MARTHA, & PROCARDIS	European ancestry	Intrinsic pathway	FXI act	Factor XI activity	MEGASTROKE	LAS	TRANS	Weighted mode	3	0.0984957	0.199266	0.670056
Sennblad	2017	Hum Mol Genet	28053049	ARIC, GHS, MARTHA, & PROCARDIS	European ancestry	Intrinsic pathway	FXI act	Factor XI activity	MEGASTROKE	SVS	EUR	MR Egger	3	0.426771	0.440148	0.509823
Sennblad	2017	Hum Mol Genet	28053049	ARIC, GHS, MARTHA, & PROCARDIS	European ancestry	Intrinsic pathway	FXI act	Factor XI activity	MEGASTROKE	SVS	EUR	Weighted median	3	0.483142	0.218661	0.0271368
Sennblad	2017	Hum Mol Genet	28053049	ARIC, GHS, MARTHA, & PROCARDIS	European ancestry	Intrinsic pathway	FXI act	Factor XI activity	MEGASTROKE	SVS	EUR	Inverse variance weighted	3	0.486056	0.207499	0.0191577
Sennblad	2017	Hum Mol Genet	28053049	ARIC, GHS, MARTHA, & PROCARDIS	European ancestry	Intrinsic pathway	FXI act	Factor XI activity	MEGASTROKE	SVS	EUR	Simple mode	3	0.51654	0.252425	0.177345
Sennblad	2017	Hum Mol Genet	28053049	ARIC, GHS, MARTHA, & PROCARDIS	European ancestry	Intrinsic pathway	FXI act	Factor XI activity	MEGASTROKE	SVS	EUR	Weighted mode	3	0.490009	0.226359	0.162818
Sennblad	2017	Hum Mol Genet	28053049	ARIC, GHS, MARTHA, & PROCARDIS	European ancestry	Intrinsic pathway	FXI act	Factor XI activity	MEGASTROKE	SVS	TRANS	MR Egger	3	0.247531	0.416899	0.658894
Sennblad	2017	Hum Mol Genet	28053049	ARIC, GHS, MARTHA, & PROCARDIS	European ancestry	Intrinsic pathway	FXI act	Factor XI activity	MEGASTROKE	SVS	TRANS	Weighted median	3	0.444525	0.158599	0.00506572
Sennblad	2017	Hum Mol Genet	28053049	ARIC, GHS, MARTHA, & PROCARDIS	European ancestry	Intrinsic pathway	FXI act	Factor XI activity	MEGASTROKE	SVS	TRANS	Inverse variance weighted	3	0.458057	0.163865	0.00518457
Sennblad	2017	Hum Mol Genet	28053049	ARIC, GHS, MARTHA, & PROCARDIS	European ancestry	Intrinsic pathway	FXI act	Factor XI activity	MEGASTROKE	SVS	TRANS	Simple mode	3	0.425854	0.204397	0.172605
Sennblad	2017	Hum Mol Genet	28053049	ARIC, GHS, MARTHA, & PROCARDIS	European ancestry	Intrinsic pathway	FXI act	Factor XI activity	MEGASTROKE	SVS	TRANS	Weighted mode	3	0.447664	0.181906	0.132965
Sennblad	2017	Hum Mol Genet	28053049	ARIC, GHS, MARTHA, & PROCARDIS	European ancestry	Intrinsic pathway	FXI act	Factor XI activity	MEGASTROKE	CES	EUR	MR Egger	3	0.760577	1.01054	0.589259
Sennblad	2017	Hum Mol Genet	28053049	ARIC, GHS, MARTHA, & PROCARDIS	European ancestry	Intrinsic pathway	FXI act	Factor XI activity	MEGASTROKE	CES	EUR	Weighted median	3	0.681107	0.207134	0.00100817
Sennblad	2017	Hum Mol Genet	28053049	ARIC, GHS, MARTHA, & PROCARDIS	European ancestry	Intrinsic pathway	FXI act	Factor XI activity	MEGASTROKE	CES	EUR	Inverse variance weighted	3	0.685555	0.327593	0.0363753
Sennblad	2017	Hum Mol Genet	28053049	ARIC, GHS, MARTHA, & PROCARDIS	European ancestry	Intrinsic pathway	FXI act	Factor XI activity	MEGASTROKE	CES	EUR	Simple mode	3	0.153946	0.434111	0.756774
Sennblad	2017	Hum Mol Genet	28053049	ARIC, GHS, MARTHA, & PROCARDIS	European ancestry	Intrinsic pathway	FXI act	Factor XI activity	MEGASTROKE	CES	EUR	Weighted mode	3	0.554542	0.259498	0.166074
Sennblad	2017	Hum Mol Genet	28053049	ARIC, GHS, MARTHA, & PROCARDIS	European ancestry	Intrinsic pathway	FXI act	Factor XI activity	MEGASTROKE	CES	TRANS	MR Egger	3	0.88498	1.08372	0.564049
Sennblad	2017	Hum Mol Genet	28053049	ARIC, GHS, MARTHA, & PROCARDIS	European ancestry	Intrinsic pathway	FXI act	Factor XI activity	MEGASTROKE	CES	TRANS	Weighted median	3	0.710177	0.184743	0.00012098
Sennblad	2017	Hum Mol Genet	28053049	ARIC, GHS, MARTHA, & PROCARDIS	European ancestry	Intrinsic pathway	FXI act	Factor XI activity	MEGASTROKE	CES	TRANS	Inverse variance weighted	3	0.710989	0.359891	0.0482035
Sennblad	2017	Hum Mol Genet	28053049	ARIC, GHS, MARTHA, & PROCARDIS	European ancestry	Intrinsic pathway	FXI act	Factor XI activity	MEGASTROKE	CES	TRANS	Simple mode	3	0.401627	0.374853	0.396124
Sennblad	2017	Hum Mol Genet	28053049	ARIC, GHS, MARTHA, & PROCARDIS	European ancestry	Intrinsic pathway	FXI act	Factor XI activity	MEGASTROKE	CES	TRANS	Weighted mode	3	0.651953	0.24014	0.113114
Williams	2013	Ann Neurol	23381943	TwinsUK	British	Common pathway	FXIII act	Factor XIII activity	MEGASTROKE	AS	EUR	Wald ratio	1	0.00761374	0.0100279	0.447697
Williams	2013	Ann Neurol	23381943	TwinsUK	British	Common pathway	FXIII act	Factor XIII activity	MEGASTROKE	AS	TRANS	Wald ratio	1	0.00510678	0.00947075	0.589738
Williams	2013	Ann Neurol	23381943	TwinsUK	British	Common pathway	FXIII act	Factor XIII activity	MEGASTROKE	AIS	EUR	Wald ratio	1	0.00947075	0.0110492	0.391366
Williams	2013	Ann Neurol	23381943	TwinsUK	British	Common pathway	FXIII act	Factor XIII activity	MEGASTROKE	AIS	TRANS	Wald ratio	1	0.00622098	0.0103993	0.549697
Williams	2013	Ann Neurol	23381943	TwinsUK	British	Common pathway	FXIII act	Factor XIII activity	MEGASTROKE	LAS	EUR	Wald ratio	1	0.0255339	0.0274838	0.352861
Williams	2013	Ann Neurol	23381943	TwinsUK	British	Common pathway	FXIII act	Factor XIII activity	MEGASTROKE	LAS	TRANS	Wald ratio	1	0.0139276	0.0261838	0.594785
Williams	2013	Ann Neurol	23381943	TwinsUK	British	Common pathway	FXIII act	Factor XIII activity	MEGASTROKE	SVS	EUR	Wald ratio	1	0.033519	0.025441	0.187665
Williams	2013	Ann Neurol	23381943	TwinsUK	British	Common pathway	FXIII act	Factor XIII activity	MEGASTROKE	SVS	TRANS	Wald ratio	1	0.0272052	0.023584	0.248687
Williams	2013	Ann Neurol	23381943	TwinsUK	British	Common pathway	FXIII act	Factor XIII activity	MEGASTROKE	CES	EUR	Wald ratio	1	0.00315692	0.0216342	0.883982
Williams	2013	Ann Neurol	23381943	TwinsUK	British	Common pathway	FXIII act	Factor XIII activity	MEGASTROKE	CES	TRANS	Wald ratio	1	0.0090065	0.0207057	0.663579
Williams	2013	Ann Neurol	23381943	TwinsUK	British	Common pathway	FXIIIA	Factor XIII A subunit	MEGASTROKE	AS	EUR	Inverse variance weighted	2	0.0230619	0.0192585	0.231115
Williams	2013	Ann Neurol	23381943	TwinsUK	British	Common pathway	FXIIIA	Factor XIII A subunit	MEGASTROKE	AS	TRANS	Inverse variance weighted	2	0.0258841	0.016124	0.108425
Williams	2013	Ann Neurol	23381943	TwinsUK	British	Common pathway	FXIIIA	Factor XIII A subunit	MEGASTROKE	AIS	EUR	Inverse variance weighted	2	0.0219099	0.0209876	0.296512
Williams	2013	Ann Neurol	23381943	TwinsUK	British	Common pathway	FXIIIA	Factor XIII A subunit	MEGASTROKE	AIS	TRANS	Inverse variance weighted	2	0.0252408	0.0171328	0.140687
Williams	2013	Ann Neurol	23381943	TwinsUK	British	Common pathway	FXIIIA	Factor XIII A subunit	MEGASTROKE	LAS	EUR	Inverse variance weighted	2	0.0495351	0.0521431	0.342121
Williams	2013	Ann Neurol	23381943	TwinsUK	British	Common pathway	FXIIIA	Factor XIII A subunit	MEGASTROKE	LAS	TRANS	Inverse variance weighted	2	0.0508287	0.0401916	0.205992
Williams	2013	Ann Neurol	23381943	TwinsUK	British	Common pathway	FXIIIA	Factor XIII A subunit	MEGASTROKE	SVS	EUR	Inverse variance weighted	2	0.0452174	0.0484852	0.351025
Williams	2013	Ann Neurol	23381943	TwinsUK	British	Common pathway	FXIIIA	Factor XIII A subunit	MEGASTROKE	SVS	TRANS	Inverse variance weighted	2	0.0309632	0.0328254	0.345543
Williams	2013	Ann Neurol	23381943	TwinsUK	British	Common pathway	FXIIIA	Factor XIII A subunit	MEGASTROKE	CES	EUR	Inverse variance weighted	2	-0.0435812	0.0402461	0.278867
Williams	2013	Ann Neurol	23381943	TwinsUK	British	Common pathway	FXIIIA	Factor XIII A subunit	MEGASTROKE	CES	TRANS	Inverse variance weighted	2	-0.0120253	0.0510485	0.81377
Williams	2013	Ann Neurol	23381943	TwinsUK	British	Common pathway	FXIIIB	Factor XIII B subunit	MEGASTROKE	AS	EUR	Wald ratio	1	0.0249169	0.030897	0.419982
Williams	2013	Ann Neurol	23381943	TwinsUK	British	Common pathway	FXIIIB	Factor XIII B subunit	MEGASTROKE	AS	TRANS	Wald ratio	1	0.0265781	0.0275748	0.335118
Williams	2013	Ann Neurol	23381943	TwinsUK	British	Common pathway	FXIIIB	Factor XIII B subunit	MEGASTROKE	AIS	EUR	Wald ratio	1	0.0149502	0.0335548	0.655926
Williams	2013	Ann Neurol	23381943	TwinsUK	British	Common pathway	FXIIIB	Factor XIII B subunit	MEGASTROKE	AIS	TRANS	Wald ratio	1	0.0189369	0.0295681	0.52188
Williams	2013	Ann Neurol	23381943	TwinsUK	British	Common pathway	FXIIIB	Factor XIII B subunit	MEGASTROKE	LAS	EUR	Wald ratio	1	0.0677741	0.0827243	0.412628
Williams	2013	Ann Neurol	23381943	TwinsUK	British	Common pathway	FXIIIB	Factor XIII B subunit	MEGASTROKE	LAS	TRANS	Wald ratio	1	0.0302326	0.072093	0.674957
Williams	2013	Ann Neurol	23381943	TwinsUK	British	Common pathway	FXIIIB	Factor XIII B subunit	MEGASTROKE	SVS	EUR	Wald ratio	1	0.0870432	0.0777409	0.262859
Williams	2013	Ann Neurol	23381943	TwinsUK	British	Common pathway	FXIIIB	Factor XIII B subunit	MEGASTROKE	SVS	TRANS	Wald ratio	1	0.0860465	0.0621262	0.166044
Williams	2013	Ann Neurol	23381943	TwinsUK	British	Common pathway	FXIIIB	Factor XIII B subunit	MEGASTROKE	CES	EUR	Wald ratio	1	-0.0930233	0.0641196	0.146842
Williams	2013	Ann Neurol	23381943	TwinsUK	British	Common pathway	FXIIIB	Factor XIII B subunit	MEGASTROKE	CES	TRANS	Wald ratio	1	-0.0395349	0.0591362	0.503789
Lovely	2011	Arterioscler Thromb Vasc Biol	21757653	FOS	American	Common pathway	Gamma fib	Gamma fibrinogen	MEGASTROKE	AS	EUR	Wald ratio	1	-0.169728	0.0367347	3.83056e-06
Lovely	2011	Arterioscler Thromb Vasc Biol	21757653	FOS	American	Common pathway	Gamma fib	Gamma fibrinogen	MEGASTROKE	AS	TRANS	Wald ratio	1	-0.15	0.0302721	7.23094e-07
Lovely	2011	Arterioscler Thromb Vasc Biol	21757653	FOS	American	Common pathway	Gamma fib	Gamma fibrinogen	MEGASTROKE	AIS	EUR	Wald ratio	1	-0.190136	0.0401361	2.16597e-06
Lovely	2011	Arterioscler Thromb Vasc Biol	21757653	FOS	American	Common pathway	Gamma fib	Gamma fibrinogen	MEGASTROKE	AIS	TRANS	Wald ratio	1	-0.160544	0.0319728	5.13292e-07
Lovely	2011	Arterioscler Thromb Vasc Biol	21757653	FOS	American	Common pathway	Gamma fib	Gamma fibrinogen	MEGASTROKE	LAS	EUR	Wald ratio	1	-0.32483	0.104082	0.0018029
Lovely	2011	Arterioscler Thromb Vasc Biol	21757653	FOS	American	Common pathway	Gamma fib	Gamma fibrinogen	MEGASTROKE	LAS	TRANS	Wald ratio	1	-0.242857	0.0782313	0.00190699
Lovely	2011	Arterioscler Thromb Vasc Biol	21757653	FOS	American	Common pathway	Gamma fib	Gamma fibrinogen	MEGASTROKE	SVS	EUR	Wald ratio	1	-0.00748299	0.0942177	0.936697
Lovely	2011	Arterioscler Thromb Vasc Biol	21757653	FOS	American	Common pathway	Gamma fib	Gamma fibrinogen	MEGASTROKE	SVS	TRANS	Wald ratio	1	-0.0384354	0.062585	0.539129
Lovely	2011	Arterioscler Thromb Vasc Biol	21757653	FOS	American	Common pathway	Gamma fib	Gamma fibrinogen	MEGASTROKE	CES	EUR	Wald ratio	1	-0.312585	0.0778912	5.99264e-05
Lovely	2011	Arterioscler Thromb Vasc Biol	21757653	FOS	American	Common pathway	Gamma fib	Gamma fibrinogen	MEGASTROKE	CES	TRANS	Wald ratio	1	-0.278912	0.0680272	4.1315e-05
Sun	2018	Nature	29875488	INTERVAL	British	Platelet activation, signaling, and aggregation	GPIbA pro	Platelet glycoprotein Ib alpha chain protein measurement	MEGASTROKE	AS	EUR	Inverse variance weighted	2	0.158346	0.19823	0.424407
Sun	2018	Nature	29875488	INTERVAL	British	Platelet activation, signaling, and aggregation	GPIbA pro	Platelet glycoprotein Ib alpha chain protein measurement	MEGASTROKE	AS	TRANS	Inverse variance weighted	2	0.110979	0.187265	0.553427
Sun	2018	Nature	29875488	INTERVAL	British	Platelet activation, signaling, and aggregation	GPIbA pro	Platelet glycoprotein Ib alpha chain protein measurement	MEGASTROKE	AIS	EUR	Inverse variance weighted	2	0.180953	0.250134	0.469419
Sun	2018	Nature	29875488	INTERVAL	British	Platelet activation, signaling, and aggregation	GPIbA pro	Platelet glycoprotein Ib alpha chain protein measurement	MEGASTROKE	AIS	TRANS	Inverse variance weighted	2	0.121961	0.227683	0.592192
Sun	2018	Nature	29875488	INTERVAL	British	Platelet activation, signaling, and aggregation	GPIbA pro	Platelet glycoprotein Ib alpha chain protein measurement	MEGASTROKE	LAS	EUR	Inverse variance weighted	2	0.262864	0.282116	0.351463
Sun	2018	Nature	29875488	INTERVAL	British	Platelet activation, signaling, and aggregation	GPIbA pro	Platelet glycoprotein Ib alpha chain protein measurement	MEGASTROKE	LAS	TRANS	Inverse variance weighted	2	0.199643	0.316366	0.528007
Sun	2018	Nature	29875488	INTERVAL	British	Platelet activation, signaling, and aggregation	GPIbA pro	Platelet glycoprotein Ib alpha chain protein measurement	MEGASTROKE	SVS	EUR	Inverse variance weighted	2	0.251418	0.344001	0.464862
Sun	2018	Nature	29875488	INTERVAL	British	Platelet activation, signaling, and aggregation	GPIbA pro	Platelet glycoprotein Ib alpha chain protein measurement	MEGASTROKE	SVS	TRANS	Inverse variance weighted	2	0.159722	0.292005	0.584388
Sun	2018	Nature	29875488	INTERVAL	British	Platelet activation, signaling, and aggregation	GPIbA pro	Platelet glycoprotein Ib alpha chain protein measurement	MEGASTROKE	CES	EUR	Inverse variance weighted	2	0.181365	0.13882	0.191392
Sun	2018	Nature	29875488	INTERVAL	British	Platelet activation, signaling, and aggregation	GPIbA pro	Platelet glycoprotein Ib alpha chain protein measurement	MEGASTROKE	CES	TRANS	Inverse variance weighted	2	0.192263	0.11607	0.0976345
Stanne	2018	Thromb Haemostasis	29378355	MDC, SAHLSIS	Swedish	Dissolution of fibrin clot	Intact TAFI:Ag	Thrombin-activatable fibrinolysis inhibitor antigen	MEGASTROKE	AS	EUR	Wald ratio	1	0.919474	0.571053	0.107368
Stanne	2018	Thromb Haemostasis	29378355	MDC, SAHLSIS	Swedish	Dissolution of fibrin clot	Intact TAFI:Ag	Thrombin-activatable fibrinolysis inhibitor antigen	MEGASTROKE	AIS	EUR	Wald ratio	1	0.919474	0.571053	0.107368
Stanne	2018	Thromb Haemostasis	29378355	MDC, SAHLSIS	Swedish	Dissolution of fibrin clot	Intact TAFI:Ag	Thrombin-activatable fibrinolysis inhibitor antigen	MEGASTROKE	LAS	EUR	Wald ratio	1	1.26842	1.39895	0.364567
Stanne	2018	Thromb Haemostasis	29378355	MDC, SAHLSIS	Swedish	Dissolution of fibrin clot	Intact TAFI:Ag	Thrombin-activatable fibrinolysis inhibitor antigen	MEGASTROKE	SVS	EUR	Wald ratio	1	-0.000526316	1.08579	0.999613
Stanne	2018	Thromb Haemostasis	29378355	MDC, SAHLSIS	Swedish	Dissolution of fibrin clot	Intact TAFI:Ag	Thrombin-activatable fibrinolysis inhibitor antigen	MEGASTROKE	CES	EUR	Wald ratio	1	-0.521053	0.966316	0.589738
Huang	2012	Blood	22990020	FHS, PROCARDIS, TwinsUK, MONICA/KORA, HealthABC, MARTHA, PREVEND	European ancestry	Dissolution of fibrin clot	PAI-1	Plasminogen activator inhibitor type 1	MEGASTROKE	AS	EUR	MR Egger	4	-0.462662	0.435155	0.399077
Huang	2012	Blood	22990020	FHS, PROCARDIS, TwinsUK, MONICA/KORA, HealthABC, MARTHA, PREVEND	European ancestry	Dissolution of fibrin clot	PAI-1	Plasminogen activator inhibitor type 1	MEGASTROKE	AS	EUR	Weighted median	4	0.0440255	0.104101	0.672359
Huang	2012	Blood	22990020	FHS, PROCARDIS, TwinsUK, MONICA/KORA, HealthABC, MARTHA, PREVEND	European ancestry	Dissolution of fibrin clot	PAI-1	Plasminogen activator inhibitor type 1	MEGASTROKE	AS	EUR	Inverse variance weighted	4	0.0580312	0.0884239	0.511641
Huang	2012	Blood	22990020	FHS, PROCARDIS, TwinsUK, MONICA/KORA, HealthABC, MARTHA, PREVEND	European ancestry	Dissolution of fibrin clot	PAI-1	Plasminogen activator inhibitor type 1	MEGASTROKE	AS	EUR	Simple mode	4	0.0782942	0.155644	0.649549
Huang	2012	Blood	22990020	FHS, PROCARDIS, TwinsUK, MONICA/KORA, HealthABC, MARTHA, PREVEND	European ancestry	Dissolution of fibrin clot	PAI-1	Plasminogen activator inhibitor type 1	MEGASTROKE	AS	EUR	Weighted mode	4	-0.000576894	0.124063	0.996582
Huang	2012	Blood	22990020	FHS, PROCARDIS, TwinsUK, MONICA/KORA, HealthABC, MARTHA, PREVEND	European ancestry	Dissolution of fibrin clot	PAI-1	Plasminogen activator inhibitor type 1	MEGASTROKE	AS	TRANS	MR Egger	3	-0.446311	0.451444	0.50364
Huang	2012	Blood	22990020	FHS, PROCARDIS, TwinsUK, MONICA/KORA, HealthABC, MARTHA, PREVEND	European ancestry	Dissolution of fibrin clot	PAI-1	Plasminogen activator inhibitor type 1	MEGASTROKE	AS	TRANS	Weighted median	3	0.0288429	0.0890178	0.745928
Huang	2012	Blood	22990020	FHS, PROCARDIS, TwinsUK, MONICA/KORA, HealthABC, MARTHA, PREVEND	European ancestry	Dissolution of fibrin clot	PAI-1	Plasminogen activator inhibitor type 1	MEGASTROKE	AS	TRANS	Inverse variance weighted	3	0.0204526	0.0828001	0.804899
Huang	2012	Blood	22990020	FHS, PROCARDIS, TwinsUK, MONICA/KORA, HealthABC, MARTHA, PREVEND	European ancestry	Dissolution of fibrin clot	PAI-1	Plasminogen activator inhibitor type 1	MEGASTROKE	AS	TRANS	Simple mode	3	0.130132	0.138564	0.446794
Huang	2012	Blood	22990020	FHS, PROCARDIS, TwinsUK, MONICA/KORA, HealthABC, MARTHA, PREVEND	European ancestry	Dissolution of fibrin clot	PAI-1	Plasminogen activator inhibitor type 1	MEGASTROKE	AS	TRANS	Weighted mode	3	-0.0633351	0.100985	0.594598
Huang	2012	Blood	22990020	FHS, PROCARDIS, TwinsUK, MONICA/KORA, HealthABC, MARTHA, PREVEND	European ancestry	Dissolution of fibrin clot	PAI-1	Plasminogen activator inhibitor type 1	MEGASTROKE	AIS	EUR	MR Egger	4	-0.351652	0.462895	0.526778
Huang	2012	Blood	22990020	FHS, PROCARDIS, TwinsUK, MONICA/KORA, HealthABC, MARTHA, PREVEND	European ancestry	Dissolution of fibrin clot	PAI-1	Plasminogen activator inhibitor type 1	MEGASTROKE	AIS	EUR	Weighted median	4	0.0555729	0.108339	0.607985
Huang	2012	Blood	22990020	FHS, PROCARDIS, TwinsUK, MONICA/KORA, HealthABC, MARTHA, PREVEND	European ancestry	Dissolution of fibrin clot	PAI-1	Plasminogen activator inhibitor type 1	MEGASTROKE	AIS	EUR	Inverse variance weighted	4	0.0619806	0.0947346	0.512947
Huang	2012	Blood	22990020	FHS, PROCARDIS, TwinsUK, MONICA/KORA, HealthABC, MARTHA, PREVEND	European ancestry	Dissolution of fibrin clot	PAI-1	Plasminogen activator inhibitor type 1	MEGASTROKE	AIS	EUR	Simple mode	4	0.0630312	0.151017	0.704473
Huang	2012	Blood	22990020	FHS, PROCARDIS, TwinsUK, MONICA/KORA, HealthABC, MARTHA, PREVEND	European ancestry	Dissolution of fibrin clot	PAI-1	Plasminogen activator inhibitor type 1	MEGASTROKE	AIS	EUR	Weighted mode	4	0.00587382	0.137768	0.968671
Huang	2012	Blood	22990020	FHS, PROCARDIS, TwinsUK, MONICA/KORA, HealthABC, MARTHA, PREVEND	European ancestry	Dissolution of fibrin clot	PAI-1	Plasminogen activator inhibitor type 1	MEGASTROKE	AIS	TRANS	MR Egger	4	-0.424315	0.390193	0.390433
Huang	2012	Blood	22990020	FHS, PROCARDIS, TwinsUK, MONICA/KORA, HealthABC, MARTHA, PREVEND	European ancestry	Dissolution of fibrin clot	PAI-1	Plasminogen activator inhibitor type 1	MEGASTROKE	AIS	TRANS	Weighted median	4	0.074492	0.0961578	0.438526
Huang	2012	Blood	22990020	FHS, PROCARDIS, TwinsUK, MONICA/KORA, HealthABC, MARTHA, PREVEND	European ancestry	Dissolution of fibrin clot	PAI-1	Plasminogen activator inhibitor type 1	MEGASTROKE	AIS	TRANS	Inverse variance weighted	4	0.0513654	0.0803611	0.522704
Huang	2012	Blood	22990020	FHS, PROCARDIS, TwinsUK, MONICA/KORA, HealthABC, MARTHA, PREVEND	European ancestry	Dissolution of fibrin clot	PAI-1	Plasminogen activator inhibitor type 1	MEGASTROKE	AIS	TRANS	Simple mode	4	0.139157	0.153445	0.431324
Huang	2012	Blood	22990020	FHS, PROCARDIS, TwinsUK, MONICA/KORA, HealthABC, MARTHA, PREVEND	European ancestry	Dissolution of fibrin clot	PAI-1	Plasminogen activator inhibitor type 1	MEGASTROKE	AIS	TRANS	Weighted mode	4	-0.0590596	0.0997618	0.595499
Huang	2012	Blood	22990020	FHS, PROCARDIS, TwinsUK, MONICA/KORA, HealthABC, MARTHA, PREVEND	European ancestry	Dissolution of fibrin clot	PAI-1	Plasminogen activator inhibitor type 1	MEGASTROKE	LAS	EUR	MR Egger	4	-0.940501	1.99153	0.683262
Huang	2012	Blood	22990020	FHS, PROCARDIS, TwinsUK, MONICA/KORA, HealthABC, MARTHA, PREVEND	European ancestry	Dissolution of fibrin clot	PAI-1	Plasminogen activator inhibitor type 1	MEGASTROKE	LAS	EUR	Weighted median	4	0.0213364	0.292151	0.941781
Huang	2012	Blood	22990020	FHS, PROCARDIS, TwinsUK, MONICA/KORA, HealthABC, MARTHA, PREVEND	European ancestry	Dissolution of fibrin clot	PAI-1	Plasminogen activator inhibitor type 1	MEGASTROKE	LAS	EUR	Inverse variance weighted	4	-0.125503	0.344365	0.715523
Huang	2012	Blood	22990020	FHS, PROCARDIS, TwinsUK, MONICA/KORA, HealthABC, MARTHA, PREVEND	European ancestry	Dissolution of fibrin clot	PAI-1	Plasminogen activator inhibitor type 1	MEGASTROKE	LAS	EUR	Simple mode	4	0.11367	0.421724	0.804994
Huang	2012	Blood	22990020	FHS, PROCARDIS, TwinsUK, MONICA/KORA, HealthABC, MARTHA, PREVEND	European ancestry	Dissolution of fibrin clot	PAI-1	Plasminogen activator inhibitor type 1	MEGASTROKE	LAS	EUR	Weighted mode	4	0.0807364	0.338547	0.826871
Huang	2012	Blood	22990020	FHS, PROCARDIS, TwinsUK, MONICA/KORA, HealthABC, MARTHA, PREVEND	European ancestry	Dissolution of fibrin clot	PAI-1	Plasminogen activator inhibitor type 1	MEGASTROKE	LAS	TRANS	MR Egger	4	-0.520264	2.10099	0.827524
Huang	2012	Blood	22990020	FHS, PROCARDIS, TwinsUK, MONICA/KORA, HealthABC, MARTHA, PREVEND	European ancestry	Dissolution of fibrin clot	PAI-1	Plasminogen activator inhibitor type 1	MEGASTROKE	LAS	TRANS	Weighted median	4	0.146545	0.245453	0.550482
Huang	2012	Blood	22990020	FHS, PROCARDIS, TwinsUK, MONICA/KORA, HealthABC, MARTHA, PREVEND	European ancestry	Dissolution of fibrin clot	PAI-1	Plasminogen activator inhibitor type 1	MEGASTROKE	LAS	TRANS	Inverse variance weighted	4	-0.0456595	0.356757	0.898161
Huang	2012	Blood	22990020	FHS, PROCARDIS, TwinsUK, MONICA/KORA, HealthABC, MARTHA, PREVEND	European ancestry	Dissolution of fibrin clot	PAI-1	Plasminogen activator inhibitor type 1	MEGASTROKE	LAS	TRANS	Simple mode	4	0.24404	0.28102	0.449066
Huang	2012	Blood	22990020	FHS, PROCARDIS, TwinsUK, MONICA/KORA, HealthABC, MARTHA, PREVEND	European ancestry	Dissolution of fibrin clot	PAI-1	Plasminogen activator inhibitor type 1	MEGASTROKE	LAS	TRANS	Weighted mode	4	0.2284	0.247333	0.42388
Huang	2012	Blood	22990020	FHS, PROCARDIS, TwinsUK, MONICA/KORA, HealthABC, MARTHA, PREVEND	European ancestry	Dissolution of fibrin clot	PAI-1	Plasminogen activator inhibitor type 1	MEGASTROKE	SVS	EUR	MR Egger	4	-1.4273	1.6403	0.475964
Huang	2012	Blood	22990020	FHS, PROCARDIS, TwinsUK, MONICA/KORA, HealthABC, MARTHA, PREVEND	European ancestry	Dissolution of fibrin clot	PAI-1	Plasminogen activator inhibitor type 1	MEGASTROKE	SVS	EUR	Weighted median	4	-0.373245	0.284755	0.18994
Huang	2012	Blood	22990020	FHS, PROCARDIS, TwinsUK, MONICA/KORA, HealthABC, MARTHA, PREVEND	European ancestry	Dissolution of fibrin clot	PAI-1	Plasminogen activator inhibitor type 1	MEGASTROKE	SVS	EUR	Inverse variance weighted	4	-0.1121	0.316279	0.723013
Huang	2012	Blood	22990020	FHS, PROCARDIS, TwinsUK, MONICA/KORA, HealthABC, MARTHA, PREVEND	European ancestry	Dissolution of fibrin clot	PAI-1	Plasminogen activator inhibitor type 1	MEGASTROKE	SVS	EUR	Simple mode	4	0.55722	0.548415	0.384416
Huang	2012	Blood	22990020	FHS, PROCARDIS, TwinsUK, MONICA/KORA, HealthABC, MARTHA, PREVEND	European ancestry	Dissolution of fibrin clot	PAI-1	Plasminogen activator inhibitor type 1	MEGASTROKE	SVS	EUR	Weighted mode	4	-0.470109	0.286392	0.199235
Huang	2012	Blood	22990020	FHS, PROCARDIS, TwinsUK, MONICA/KORA, HealthABC, MARTHA, PREVEND	European ancestry	Dissolution of fibrin clot	PAI-1	Plasminogen activator inhibitor type 1	MEGASTROKE	SVS	TRANS	MR Egger	4	-1.35809	1.4713	0.453425
Huang	2012	Blood	22990020	FHS, PROCARDIS, TwinsUK, MONICA/KORA, HealthABC, MARTHA, PREVEND	European ancestry	Dissolution of fibrin clot	PAI-1	Plasminogen activator inhibitor type 1	MEGASTROKE	SVS	TRANS	Weighted median	4	-0.25157	0.218969	0.250604
Huang	2012	Blood	22990020	FHS, PROCARDIS, TwinsUK, MONICA/KORA, HealthABC, MARTHA, PREVEND	European ancestry	Dissolution of fibrin clot	PAI-1	Plasminogen activator inhibitor type 1	MEGASTROKE	SVS	TRANS	Inverse variance weighted	4	-0.151943	0.289582	0.599793
Huang	2012	Blood	22990020	FHS, PROCARDIS, TwinsUK, MONICA/KORA, HealthABC, MARTHA, PREVEND	European ancestry	Dissolution of fibrin clot	PAI-1	Plasminogen activator inhibitor type 1	MEGASTROKE	SVS	TRANS	Simple mode	4	0.180703	0.490768	0.737168
Huang	2012	Blood	22990020	FHS, PROCARDIS, TwinsUK, MONICA/KORA, HealthABC, MARTHA, PREVEND	European ancestry	Dissolution of fibrin clot	PAI-1	Plasminogen activator inhibitor type 1	MEGASTROKE	SVS	TRANS	Weighted mode	4	-0.451004	0.200613	0.110129
Huang	2012	Blood	22990020	FHS, PROCARDIS, TwinsUK, MONICA/KORA, HealthABC, MARTHA, PREVEND	European ancestry	Dissolution of fibrin clot	PAI-1	Plasminogen activator inhibitor type 1	MEGASTROKE	CES	EUR	MR Egger	4	-0.337141	1.15546	0.797936
Huang	2012	Blood	22990020	FHS, PROCARDIS, TwinsUK, MONICA/KORA, HealthABC, MARTHA, PREVEND	European ancestry	Dissolution of fibrin clot	PAI-1	Plasminogen activator inhibitor type 1	MEGASTROKE	CES	EUR	Weighted median	4	0.0166211	0.221998	0.940318
Huang	2012	Blood	22990020	FHS, PROCARDIS, TwinsUK, MONICA/KORA, HealthABC, MARTHA, PREVEND	European ancestry	Dissolution of fibrin clot	PAI-1	Plasminogen activator inhibitor type 1	MEGASTROKE	CES	EUR	Inverse variance weighted	4	0.113352	0.200814	0.57244
Huang	2012	Blood	22990020	FHS, PROCARDIS, TwinsUK, MONICA/KORA, HealthABC, MARTHA, PREVEND	European ancestry	Dissolution of fibrin clot	PAI-1	Plasminogen activator inhibitor type 1	MEGASTROKE	CES	EUR	Simple mode	4	0.561918	0.353645	0.210288
Huang	2012	Blood	22990020	FHS, PROCARDIS, TwinsUK, MONICA/KORA, HealthABC, MARTHA, PREVEND	European ancestry	Dissolution of fibrin clot	PAI-1	Plasminogen activator inhibitor type 1	MEGASTROKE	CES	EUR	Weighted mode	4	-0.111765	0.261118	0.6975
Huang	2012	Blood	22990020	FHS, PROCARDIS, TwinsUK, MONICA/KORA, HealthABC, MARTHA, PREVEND	European ancestry	Dissolution of fibrin clot	PAI-1	Plasminogen activator inhibitor type 1	MEGASTROKE	CES	TRANS	MR Egger	4	-0.205084	1.12174	0.871789
Huang	2012	Blood	22990020	FHS, PROCARDIS, TwinsUK, MONICA/KORA, HealthABC, MARTHA, PREVEND	European ancestry	Dissolution of fibrin clot	PAI-1	Plasminogen activator inhibitor type 1	MEGASTROKE	CES	TRANS	Weighted median	4	0.103414	0.197673	0.600865
Huang	2012	Blood	22990020	FHS, PROCARDIS, TwinsUK, MONICA/KORA, HealthABC, MARTHA, PREVEND	European ancestry	Dissolution of fibrin clot	PAI-1	Plasminogen activator inhibitor type 1	MEGASTROKE	CES	TRANS	Inverse variance weighted	4	0.16335	0.193427	0.398388
Huang	2012	Blood	22990020	FHS, PROCARDIS, TwinsUK, MONICA/KORA, HealthABC, MARTHA, PREVEND	European ancestry	Dissolution of fibrin clot	PAI-1	Plasminogen activator inhibitor type 1	MEGASTROKE	CES	TRANS	Simple mode	4	0.484388	0.336327	0.245431
Huang	2012	Blood	22990020	FHS, PROCARDIS, TwinsUK, MONICA/KORA, HealthABC, MARTHA, PREVEND	European ancestry	Dissolution of fibrin clot	PAI-1	Plasminogen activator inhibitor type 1	MEGASTROKE	CES	TRANS	Weighted mode	4	0.00409399	0.227486	0.986771
Oudot-Mellakh	2012	Brit J Haematol	22443383	MARTHA	French	Common pathway	PC act	Protein C activity	MEGASTROKE	AS	EUR	Wald ratio	1	0.00286004	0.000796146	0.000327701
Oudot-Mellakh	2012	Brit J Haematol	22443383	MARTHA	French	Common pathway	PC act	Protein C activity	MEGASTROKE	AS	TRANS	Wald ratio	1	0.00270791	0.000699797	0.00010903
Oudot-Mellakh	2012	Brit J Haematol	22443383	MARTHA	French	Common pathway	PC act	Protein C activity	MEGASTROKE	AIS	EUR	Wald ratio	1	0.00273834	0.00086714	0.00158913
Oudot-Mellakh	2012	Brit J Haematol	22443383	MARTHA	French	Common pathway	PC act	Protein C activity	MEGASTROKE	AIS	TRANS	Wald ratio	1	0.00257606	0.000750507	0.000598193
Oudot-Mellakh	2012	Brit J Haematol	22443383	MARTHA	French	Common pathway	PC act	Protein C activity	MEGASTROKE	LAS	EUR	Wald ratio	1	0.00194726	0.00216024	0.367371
Oudot-Mellakh	2012	Brit J Haematol	22443383	MARTHA	French	Common pathway	PC act	Protein C activity	MEGASTROKE	LAS	TRANS	Wald ratio	1	0.00108012	0.00183063	0.555172
Oudot-Mellakh	2012	Brit J Haematol	22443383	MARTHA	French	Common pathway	PC act	Protein C activity	MEGASTROKE	SVS	EUR	Wald ratio	1	0.00124239	0.00203347	0.541218
Oudot-Mellakh	2012	Brit J Haematol	22443383	MARTHA	French	Common pathway	PC act	Protein C activity	MEGASTROKE	SVS	TRANS	Wald ratio	1	0.000263692	0.00156187	0.865929
Oudot-Mellakh	2012	Brit J Haematol	22443383	MARTHA	French	Common pathway	PC act	Protein C activity	MEGASTROKE	CES	EUR	Wald ratio	1	0.00532454	0.00173935	0.00220434
Oudot-Mellakh	2012	Brit J Haematol	22443383	MARTHA	French	Common pathway	PC act	Protein C activity	MEGASTROKE	CES	TRANS	Wald ratio	1	0.00353955	0.00156187	0.0234371
Pankow	2017	Arterioscler Thromb Vasc Biol	28082259	ARIC	American (European ancestry)	Common pathway	PC:Ag	Protein C antigen	MEGASTROKE	AS	EUR	MR Egger	4	-0.149533	0.0429125	0.0734029
Pankow	2017	Arterioscler Thromb Vasc Biol	28082259	ARIC	American (European ancestry)	Common pathway	PC:Ag	Protein C antigen	MEGASTROKE	AS	EUR	Weighted median	4	-0.0861294	0.0344691	0.0124634
Pankow	2017	Arterioscler Thromb Vasc Biol	28082259	ARIC	American (European ancestry)	Common pathway	PC:Ag	Protein C antigen	MEGASTROKE	AS	EUR	Inverse variance weighted	4	-0.0791382	0.0499249	0.112934
Pankow	2017	Arterioscler Thromb Vasc Biol	28082259	ARIC	American (European ancestry)	Common pathway	PC:Ag	Protein C antigen	MEGASTROKE	AS	EUR	Simple mode	4	0.12543	0.172895	0.520635
Pankow	2017	Arterioscler Thromb Vasc Biol	28082259	ARIC	American (European ancestry)	Common pathway	PC:Ag	Protein C antigen	MEGASTROKE	AS	EUR	Weighted mode	4	-0.0982475	0.0359345	0.0716946
Pankow	2017	Arterioscler Thromb Vasc Biol	28082259	ARIC	American (European ancestry)	Common pathway	PC:Ag	Protein C antigen	MEGASTROKE	AS	TRANS	MR Egger	4	-0.147135	0.037811	0.0601432
Pankow	2017	Arterioscler Thromb Vasc Biol	28082259	ARIC	American (European ancestry)	Common pathway	PC:Ag	Protein C antigen	MEGASTROKE	AS	TRANS	Weighted median	4	-0.0783808	0.029764	0.00845317
Pankow	2017	Arterioscler Thromb Vasc Biol	28082259	ARIC	American (European ancestry)	Common pathway	PC:Ag	Protein C antigen	MEGASTROKE	AS	TRANS	Inverse variance weighted	4	-0.0685817	0.056936	0.228381
Pankow	2017	Arterioscler Thromb Vasc Biol	28082259	ARIC	American (European ancestry)	Common pathway	PC:Ag	Protein C antigen	MEGASTROKE	AS	TRANS	Simple mode	4	0.0935964	0.150828	0.578847
Pankow	2017	Arterioscler Thromb Vasc Biol	28082259	ARIC	American (European ancestry)	Common pathway	PC:Ag	Protein C antigen	MEGASTROKE	AS	TRANS	Weighted mode	4	-0.0860551	0.0301854	0.0650617
Pankow	2017	Arterioscler Thromb Vasc Biol	28082259	ARIC	American (European ancestry)	Common pathway	PC:Ag	Protein C antigen	MEGASTROKE	AIS	EUR	MR Egger	4	-0.144209	0.0466816	0.0907491
Pankow	2017	Arterioscler Thromb Vasc Biol	28082259	ARIC	American (European ancestry)	Common pathway	PC:Ag	Protein C antigen	MEGASTROKE	AIS	EUR	Weighted median	4	-0.0868769	0.0368546	0.0184089
Pankow	2017	Arterioscler Thromb Vasc Biol	28082259	ARIC	American (European ancestry)	Common pathway	PC:Ag	Protein C antigen	MEGASTROKE	AIS	EUR	Inverse variance weighted	4	-0.0799053	0.0480954	0.0966351
Pankow	2017	Arterioscler Thromb Vasc Biol	28082259	ARIC	American (European ancestry)	Common pathway	PC:Ag	Protein C antigen	MEGASTROKE	AIS	EUR	Simple mode	4	0.237167	0.175126	0.268629
Pankow	2017	Arterioscler Thromb Vasc Biol	28082259	ARIC	American (European ancestry)	Common pathway	PC:Ag	Protein C antigen	MEGASTROKE	AIS	EUR	Weighted mode	4	-0.102869	0.036633	0.0673984
Pankow	2017	Arterioscler Thromb Vasc Biol	28082259	ARIC	American (European ancestry)	Common pathway	PC:Ag	Protein C antigen	MEGASTROKE	AIS	TRANS	MR Egger	4	-0.142671	0.0403296	0.0714475
Pankow	2017	Arterioscler Thromb Vasc Biol	28082259	ARIC	American (European ancestry)	Common pathway	PC:Ag	Protein C antigen	MEGASTROKE	AIS	TRANS	Weighted median	4	-0.0777055	0.0309174	0.0119599
Pankow	2017	Arterioscler Thromb Vasc Biol	28082259	ARIC	American (European ancestry)	Common pathway	PC:Ag	Protein C antigen	MEGASTROKE	AIS	TRANS	Inverse variance weighted	4	-0.0674707	0.0547942	0.218193
Pankow	2017	Arterioscler Thromb Vasc Biol	28082259	ARIC	American (European ancestry)	Common pathway	PC:Ag	Protein C antigen	MEGASTROKE	AIS	TRANS	Simple mode	4	0.257768	0.174908	0.236985
Pankow	2017	Arterioscler Thromb Vasc Biol	28082259	ARIC	American (European ancestry)	Common pathway	PC:Ag	Protein C antigen	MEGASTROKE	AIS	TRANS	Weighted mode	4	-0.0885914	0.0299714	0.0597423
Pankow	2017	Arterioscler Thromb Vasc Biol	28082259	ARIC	American (European ancestry)	Common pathway	PC:Ag	Protein C antigen	MEGASTROKE	LAS	EUR	MR Egger	4	-0.167339	0.179128	0.448825
Pankow	2017	Arterioscler Thromb Vasc Biol	28082259	ARIC	American (European ancestry)	Common pathway	PC:Ag	Protein C antigen	MEGASTROKE	LAS	EUR	Weighted median	4	-0.0455531	0.101379	0.65319
Pankow	2017	Arterioscler Thromb Vasc Biol	28082259	ARIC	American (European ancestry)	Common pathway	PC:Ag	Protein C antigen	MEGASTROKE	LAS	EUR	Inverse variance weighted	4	-0.0163719	0.154329	0.915515
Pankow	2017	Arterioscler Thromb Vasc Biol	28082259	ARIC	American (European ancestry)	Common pathway	PC:Ag	Protein C antigen	MEGASTROKE	LAS	EUR	Simple mode	4	-0.0594183	0.15846	0.73262
Pankow	2017	Arterioscler Thromb Vasc Biol	28082259	ARIC	American (European ancestry)	Common pathway	PC:Ag	Protein C antigen	MEGASTROKE	LAS	EUR	Weighted mode	4	-0.0512419	0.104887	0.658649
Pankow	2017	Arterioscler Thromb Vasc Biol	28082259	ARIC	American (European ancestry)	Common pathway	PC:Ag	Protein C antigen	MEGASTROKE	LAS	TRANS	MR Egger	4	-0.166227	0.160104	0.408208
Pankow	2017	Arterioscler Thromb Vasc Biol	28082259	ARIC	American (European ancestry)	Common pathway	PC:Ag	Protein C antigen	MEGASTROKE	LAS	TRANS	Weighted median	4	-0.0492777	0.0844798	0.559686
Pankow	2017	Arterioscler Thromb Vasc Biol	28082259	ARIC	American (European ancestry)	Common pathway	PC:Ag	Protein C antigen	MEGASTROKE	LAS	TRANS	Inverse variance weighted	4	-0.0164005	0.144151	0.909418
Pankow	2017	Arterioscler Thromb Vasc Biol	28082259	ARIC	American (European ancestry)	Common pathway	PC:Ag	Protein C antigen	MEGASTROKE	LAS	TRANS	Simple mode	4	-0.039791	0.146044	0.802946
Pankow	2017	Arterioscler Thromb Vasc Biol	28082259	ARIC	American (European ancestry)	Common pathway	PC:Ag	Protein C antigen	MEGASTROKE	LAS	TRANS	Weighted mode	4	-0.0564336	0.0781253	0.522297
Pankow	2017	Arterioscler Thromb Vasc Biol	28082259	ARIC	American (European ancestry)	Common pathway	PC:Ag	Protein C antigen	MEGASTROKE	SVS	EUR	MR Egger	4	-0.106449	0.111624	0.440909
Pankow	2017	Arterioscler Thromb Vasc Biol	28082259	ARIC	American (European ancestry)	Common pathway	PC:Ag	Protein C antigen	MEGASTROKE	SVS	EUR	Weighted median	4	-0.0311558	0.0886789	0.725339
Pankow	2017	Arterioscler Thromb Vasc Biol	28082259	ARIC	American (European ancestry)	Common pathway	PC:Ag	Protein C antigen	MEGASTROKE	SVS	EUR	Inverse variance weighted	4	-0.0201973	0.0858613	0.814029
Pankow	2017	Arterioscler Thromb Vasc Biol	28082259	ARIC	American (European ancestry)	Common pathway	PC:Ag	Protein C antigen	MEGASTROKE	SVS	EUR	Simple mode	4	0.268897	0.239741	0.343705
Pankow	2017	Arterioscler Thromb Vasc Biol	28082259	ARIC	American (European ancestry)	Common pathway	PC:Ag	Protein C antigen	MEGASTROKE	SVS	EUR	Weighted mode	4	-0.0497857	0.0894666	0.616702
Pankow	2017	Arterioscler Thromb Vasc Biol	28082259	ARIC	American (European ancestry)	Common pathway	PC:Ag	Protein C antigen	MEGASTROKE	SVS	TRANS	MR Egger	4	-0.0162091	0.0861802	0.868165
Pankow	2017	Arterioscler Thromb Vasc Biol	28082259	ARIC	American (European ancestry)	Common pathway	PC:Ag	Protein C antigen	MEGASTROKE	SVS	TRANS	Weighted median	4	0.0633797	0.0695379	0.362062
Pankow	2017	Arterioscler Thromb Vasc Biol	28082259	ARIC	American (European ancestry)	Common pathway	PC:Ag	Protein C antigen	MEGASTROKE	SVS	TRANS	Inverse variance weighted	4	0.0692786	0.0659558	0.293543
Pankow	2017	Arterioscler Thromb Vasc Biol	28082259	ARIC	American (European ancestry)	Common pathway	PC:Ag	Protein C antigen	MEGASTROKE	SVS	TRANS	Simple mode	4	0.436674	0.192804	0.108439
Pankow	2017	Arterioscler Thromb Vasc Biol	28082259	ARIC	American (European ancestry)	Common pathway	PC:Ag	Protein C antigen	MEGASTROKE	SVS	TRANS	Weighted mode	4	0.0329389	0.0674791	0.658907
Pankow	2017	Arterioscler Thromb Vasc Biol	28082259	ARIC	American (European ancestry)	Common pathway	PC:Ag	Protein C antigen	MEGASTROKE	CES	EUR	MR Egger	4	-0.262565	0.0940794	0.107985
Pankow	2017	Arterioscler Thromb Vasc Biol	28082259	ARIC	American (European ancestry)	Common pathway	PC:Ag	Protein C antigen	MEGASTROKE	CES	EUR	Weighted median	4	-0.209329	0.0707423	0.00308601
Pankow	2017	Arterioscler Thromb Vasc Biol	28082259	ARIC	American (European ancestry)	Common pathway	PC:Ag	Protein C antigen	MEGASTROKE	CES	EUR	Inverse variance weighted	4	-0.184316	0.0724775	0.0109881
Pankow	2017	Arterioscler Thromb Vasc Biol	28082259	ARIC	American (European ancestry)	Common pathway	PC:Ag	Protein C antigen	MEGASTROKE	CES	EUR	Simple mode	4	-0.160536	0.170964	0.416999
Pankow	2017	Arterioscler Thromb Vasc Biol	28082259	ARIC	American (European ancestry)	Common pathway	PC:Ag	Protein C antigen	MEGASTROKE	CES	EUR	Weighted mode	4	-0.208825	0.0751791	0.0691231
Pankow	2017	Arterioscler Thromb Vasc Biol	28082259	ARIC	American (European ancestry)	Common pathway	PC:Ag	Protein C antigen	MEGASTROKE	CES	TRANS	MR Egger	4	-0.191906	0.0852474	0.153227
Pankow	2017	Arterioscler Thromb Vasc Biol	28082259	ARIC	American (European ancestry)	Common pathway	PC:Ag	Protein C antigen	MEGASTROKE	CES	TRANS	Weighted median	4	-0.161797	0.0636701	0.0110479
Pankow	2017	Arterioscler Thromb Vasc Biol	28082259	ARIC	American (European ancestry)	Common pathway	PC:Ag	Protein C antigen	MEGASTROKE	CES	TRANS	Inverse variance weighted	4	-0.143872	0.0655376	0.0281456
Pankow	2017	Arterioscler Thromb Vasc Biol	28082259	ARIC	American (European ancestry)	Common pathway	PC:Ag	Protein C antigen	MEGASTROKE	CES	TRANS	Simple mode	4	-0.147588	0.143838	0.38036
Pankow	2017	Arterioscler Thromb Vasc Biol	28082259	ARIC	American (European ancestry)	Common pathway	PC:Ag	Protein C antigen	MEGASTROKE	CES	TRANS	Weighted mode	4	-0.15989	0.0679879	0.100147
Sun	2018	Nature	29875488	INTERVAL	British	Platelet activation, signaling, and aggregation	PEAR1 pro	Platelet endothelial aggregation receptor 1 protein measurement	MEGASTROKE	AS	EUR	Inverse variance weighted	2	-0.0445567	0.0311695	0.152862
Sun	2018	Nature	29875488	INTERVAL	British	Platelet activation, signaling, and aggregation	PEAR1 pro	Platelet endothelial aggregation receptor 1 protein measurement	MEGASTROKE	AS	TRANS	Inverse variance weighted	2	-0.00921469	0.0247742	0.709932
Sun	2018	Nature	29875488	INTERVAL	British	Platelet activation, signaling, and aggregation	PEAR1 pro	Platelet endothelial aggregation receptor 1 protein measurement	MEGASTROKE	AIS	EUR	Inverse variance weighted	2	-0.0288665	0.0342654	0.399543
Sun	2018	Nature	29875488	INTERVAL	British	Platelet activation, signaling, and aggregation	PEAR1 pro	Platelet endothelial aggregation receptor 1 protein measurement	MEGASTROKE	AIS	TRANS	Inverse variance weighted	2	0.00441804	0.0262954	0.866571
Sun	2018	Nature	29875488	INTERVAL	British	Platelet activation, signaling, and aggregation	PEAR1 pro	Platelet endothelial aggregation receptor 1 protein measurement	MEGASTROKE	LAS	EUR	Inverse variance weighted	2	0.1173	0.087441	0.179765
Sun	2018	Nature	29875488	INTERVAL	British	Platelet activation, signaling, and aggregation	PEAR1 pro	Platelet endothelial aggregation receptor 1 protein measurement	MEGASTROKE	LAS	TRANS	Inverse variance weighted	2	0.0971842	0.0623548	0.119098
Sun	2018	Nature	29875488	INTERVAL	British	Platelet activation, signaling, and aggregation	PEAR1 pro	Platelet endothelial aggregation receptor 1 protein measurement	MEGASTROKE	SVS	EUR	Inverse variance weighted	2	-0.0140856	0.0806822	0.861408
Sun	2018	Nature	29875488	INTERVAL	British	Platelet activation, signaling, and aggregation	PEAR1 pro	Platelet endothelial aggregation receptor 1 protein measurement	MEGASTROKE	SVS	TRANS	Inverse variance weighted	2	-0.0429529	0.0562466	0.445074
Sun	2018	Nature	29875488	INTERVAL	British	Platelet activation, signaling, and aggregation	PEAR1 pro	Platelet endothelial aggregation receptor 1 protein measurement	MEGASTROKE	CES	EUR	Inverse variance weighted	2	-0.0194468	0.0668268	0.771049
Sun	2018	Nature	29875488	INTERVAL	British	Platelet activation, signaling, and aggregation	PEAR1 pro	Platelet endothelial aggregation receptor 1 protein measurement	MEGASTROKE	CES	TRANS	Inverse variance weighted	2	0.0217124	0.0559839	0.698139
Edelstein	2012	Circulation	22550155	PGPS	African Americans	Platelet adhesion to exposed collagen	PFA-100ColA	Platelet function analyzer-100 closure time to collagen & ADP	MEGASTROKE	AS	EUR	MR Egger	4	0.729036	1.24462	0.617337
Edelstein	2012	Circulation	22550155	PGPS	African Americans	Platelet adhesion to exposed collagen	PFA-100ColA	Platelet function analyzer-100 closure time to collagen & ADP	MEGASTROKE	AS	EUR	Weighted median	4	0.747214	0.505479	0.139347
Edelstein	2012	Circulation	22550155	PGPS	African Americans	Platelet adhesion to exposed collagen	PFA-100ColA	Platelet function analyzer-100 closure time to collagen & ADP	MEGASTROKE	AS	EUR	Inverse variance weighted	4	0.515163	0.611975	0.399898
Edelstein	2012	Circulation	22550155	PGPS	African Americans	Platelet adhesion to exposed collagen	PFA-100ColA	Platelet function analyzer-100 closure time to collagen & ADP	MEGASTROKE	AS	EUR	Simple mode	4	1.11587	0.882017	0.295161
Edelstein	2012	Circulation	22550155	PGPS	African Americans	Platelet adhesion to exposed collagen	PFA-100ColA	Platelet function analyzer-100 closure time to collagen & ADP	MEGASTROKE	AS	EUR	Weighted mode	4	1.04911	0.506135	0.129894
Edelstein	2012	Circulation	22550155	PGPS	African Americans	Platelet adhesion to exposed collagen	PFA-100ColA	Platelet function analyzer-100 closure time to collagen & ADP	MEGASTROKE	AS	TRANS	MR Egger	4	0.510813	1.02483	0.667592
Edelstein	2012	Circulation	22550155	PGPS	African Americans	Platelet adhesion to exposed collagen	PFA-100ColA	Platelet function analyzer-100 closure time to collagen & ADP	MEGASTROKE	AS	TRANS	Weighted median	4	0.598344	0.435839	0.169797
Edelstein	2012	Circulation	22550155	PGPS	African Americans	Platelet adhesion to exposed collagen	PFA-100ColA	Platelet function analyzer-100 closure time to collagen & ADP	MEGASTROKE	AS	TRANS	Inverse variance weighted	4	0.503135	0.491569	0.306058
Edelstein	2012	Circulation	22550155	PGPS	African Americans	Platelet adhesion to exposed collagen	PFA-100ColA	Platelet function analyzer-100 closure time to collagen & ADP	MEGASTROKE	AS	TRANS	Simple mode	4	1.17014	0.842915	0.259201
Edelstein	2012	Circulation	22550155	PGPS	African Americans	Platelet adhesion to exposed collagen	PFA-100ColA	Platelet function analyzer-100 closure time to collagen & ADP	MEGASTROKE	AS	TRANS	Weighted mode	4	0.926338	0.511593	0.167874
Edelstein	2012	Circulation	22550155	PGPS	African Americans	Platelet adhesion to exposed collagen	PFA-100ColA	Platelet function analyzer-100 closure time to collagen & ADP	MEGASTROKE	AIS	EUR	MR Egger	4	0.424062	1.1311	0.743749
Edelstein	2012	Circulation	22550155	PGPS	African Americans	Platelet adhesion to exposed collagen	PFA-100ColA	Platelet function analyzer-100 closure time to collagen & ADP	MEGASTROKE	AIS	EUR	Weighted median	4	0.522614	0.536803	0.330271
Edelstein	2012	Circulation	22550155	PGPS	African Americans	Platelet adhesion to exposed collagen	PFA-100ColA	Platelet function analyzer-100 closure time to collagen & ADP	MEGASTROKE	AIS	EUR	Inverse variance weighted	4	0.321564	0.552756	0.560737
Edelstein	2012	Circulation	22550155	PGPS	African Americans	Platelet adhesion to exposed collagen	PFA-100ColA	Platelet function analyzer-100 closure time to collagen & ADP	MEGASTROKE	AIS	EUR	Simple mode	4	0.978233	0.944752	0.376607
Edelstein	2012	Circulation	22550155	PGPS	African Americans	Platelet adhesion to exposed collagen	PFA-100ColA	Platelet function analyzer-100 closure time to collagen & ADP	MEGASTROKE	AIS	EUR	Weighted mode	4	0.793541	0.518195	0.223191
Edelstein	2012	Circulation	22550155	PGPS	African Americans	Platelet adhesion to exposed collagen	PFA-100ColA	Platelet function analyzer-100 closure time to collagen & ADP	MEGASTROKE	AIS	TRANS	MR Egger	4	0.239928	0.932935	0.821084
Edelstein	2012	Circulation	22550155	PGPS	African Americans	Platelet adhesion to exposed collagen	PFA-100ColA	Platelet function analyzer-100 closure time to collagen & ADP	MEGASTROKE	AIS	TRANS	Weighted median	4	0.426384	0.479276	0.373658
Edelstein	2012	Circulation	22550155	PGPS	African Americans	Platelet adhesion to exposed collagen	PFA-100ColA	Platelet function analyzer-100 closure time to collagen & ADP	MEGASTROKE	AIS	TRANS	Inverse variance weighted	4	0.385731	0.450377	0.391743
Edelstein	2012	Circulation	22550155	PGPS	African Americans	Platelet adhesion to exposed collagen	PFA-100ColA	Platelet function analyzer-100 closure time to collagen & ADP	MEGASTROKE	AIS	TRANS	Simple mode	4	1.00624	0.834337	0.314244
Edelstein	2012	Circulation	22550155	PGPS	African Americans	Platelet adhesion to exposed collagen	PFA-100ColA	Platelet function analyzer-100 closure time to collagen & ADP	MEGASTROKE	AIS	TRANS	Weighted mode	4	0.660182	0.47496	0.258719
Edelstein	2012	Circulation	22550155	PGPS	African Americans	Platelet adhesion to exposed collagen	PFA-100ColA	Platelet function analyzer-100 closure time to collagen & ADP	MEGASTROKE	LAS	EUR	MR Egger	4	1.72396	1.59117	0.391841
Edelstein	2012	Circulation	22550155	PGPS	African Americans	Platelet adhesion to exposed collagen	PFA-100ColA	Platelet function analyzer-100 closure time to collagen & ADP	MEGASTROKE	LAS	EUR	Weighted median	4	1.55502	1.18581	0.189737
Edelstein	2012	Circulation	22550155	PGPS	African Americans	Platelet adhesion to exposed collagen	PFA-100ColA	Platelet function analyzer-100 closure time to collagen & ADP	MEGASTROKE	LAS	EUR	Inverse variance weighted	4	1.35548	0.949738	0.153517
Edelstein	2012	Circulation	22550155	PGPS	African Americans	Platelet adhesion to exposed collagen	PFA-100ColA	Platelet function analyzer-100 closure time to collagen & ADP	MEGASTROKE	LAS	EUR	Simple mode	4	1.77989	1.69707	0.371312
Edelstein	2012	Circulation	22550155	PGPS	African Americans	Platelet adhesion to exposed collagen	PFA-100ColA	Platelet function analyzer-100 closure time to collagen & ADP	MEGASTROKE	LAS	EUR	Weighted mode	4	1.81431	1.12084	0.203945
Edelstein	2012	Circulation	22550155	PGPS	African Americans	Platelet adhesion to exposed collagen	PFA-100ColA	Platelet function analyzer-100 closure time to collagen & ADP	MEGASTROKE	LAS	TRANS	MR Egger	4	1.64031	1.49794	0.387766
Edelstein	2012	Circulation	22550155	PGPS	African Americans	Platelet adhesion to exposed collagen	PFA-100ColA	Platelet function analyzer-100 closure time to collagen & ADP	MEGASTROKE	LAS	TRANS	Weighted median	4	1.27801	1.0411	0.219615
Edelstein	2012	Circulation	22550155	PGPS	African Americans	Platelet adhesion to exposed collagen	PFA-100ColA	Platelet function analyzer-100 closure time to collagen & ADP	MEGASTROKE	LAS	TRANS	Inverse variance weighted	4	1.30073	0.870438	0.135086
Edelstein	2012	Circulation	22550155	PGPS	African Americans	Platelet adhesion to exposed collagen	PFA-100ColA	Platelet function analyzer-100 closure time to collagen & ADP	MEGASTROKE	LAS	TRANS	Simple mode	4	1.09529	1.27512	0.453513
Edelstein	2012	Circulation	22550155	PGPS	African Americans	Platelet adhesion to exposed collagen	PFA-100ColA	Platelet function analyzer-100 closure time to collagen & ADP	MEGASTROKE	LAS	TRANS	Weighted mode	4	1.30639	1.0919	0.317458
Edelstein	2012	Circulation	22550155	PGPS	African Americans	Platelet adhesion to exposed collagen	PFA-100ColA	Platelet function analyzer-100 closure time to collagen & ADP	MEGASTROKE	SVS	EUR	MR Egger	4	0.441821	2.70668	0.885338
Edelstein	2012	Circulation	22550155	PGPS	African Americans	Platelet adhesion to exposed collagen	PFA-100ColA	Platelet function analyzer-100 closure time to collagen & ADP	MEGASTROKE	SVS	EUR	Weighted median	4	1.49067	1.16972	0.202527
Edelstein	2012	Circulation	22550155	PGPS	African Americans	Platelet adhesion to exposed collagen	PFA-100ColA	Platelet function analyzer-100 closure time to collagen & ADP	MEGASTROKE	SVS	EUR	Inverse variance weighted	4	1.68967	1.42178	0.234667
Edelstein	2012	Circulation	22550155	PGPS	African Americans	Platelet adhesion to exposed collagen	PFA-100ColA	Platelet function analyzer-100 closure time to collagen & ADP	MEGASTROKE	SVS	EUR	Simple mode	4	4.03495	2.35885	0.185689
Edelstein	2012	Circulation	22550155	PGPS	African Americans	Platelet adhesion to exposed collagen	PFA-100ColA	Platelet function analyzer-100 closure time to collagen & ADP	MEGASTROKE	SVS	EUR	Weighted mode	4	1.55875	1.19964	0.284663
Edelstein	2012	Circulation	22550155	PGPS	African Americans	Platelet adhesion to exposed collagen	PFA-100ColA	Platelet function analyzer-100 closure time to collagen & ADP	MEGASTROKE	SVS	TRANS	MR Egger	4	-0.210312	1.89634	0.921819
Edelstein	2012	Circulation	22550155	PGPS	African Americans	Platelet adhesion to exposed collagen	PFA-100ColA	Platelet function analyzer-100 closure time to collagen & ADP	MEGASTROKE	SVS	TRANS	Weighted median	4	1.15929	0.986535	0.239949
Edelstein	2012	Circulation	22550155	PGPS	African Americans	Platelet adhesion to exposed collagen	PFA-100ColA	Platelet function analyzer-100 closure time to collagen & ADP	MEGASTROKE	SVS	TRANS	Inverse variance weighted	4	1.69204	1.16118	0.14507
Edelstein	2012	Circulation	22550155	PGPS	African Americans	Platelet adhesion to exposed collagen	PFA-100ColA	Platelet function analyzer-100 closure time to collagen & ADP	MEGASTROKE	SVS	TRANS	Simple mode	4	1.51881	1.64324	0.423514
Edelstein	2012	Circulation	22550155	PGPS	African Americans	Platelet adhesion to exposed collagen	PFA-100ColA	Platelet function analyzer-100 closure time to collagen & ADP	MEGASTROKE	SVS	TRANS	Weighted mode	4	1.02523	0.92738	0.349633
Edelstein	2012	Circulation	22550155	PGPS	African Americans	Platelet adhesion to exposed collagen	PFA-100ColA	Platelet function analyzer-100 closure time to collagen & ADP	MEGASTROKE	CES	EUR	MR Egger	4	0.0854157	1.26506	0.952311
Edelstein	2012	Circulation	22550155	PGPS	African Americans	Platelet adhesion to exposed collagen	PFA-100ColA	Platelet function analyzer-100 closure time to collagen & ADP	MEGASTROKE	CES	EUR	Weighted median	4	-0.370487	0.846078	0.661468
Edelstein	2012	Circulation	22550155	PGPS	African Americans	Platelet adhesion to exposed collagen	PFA-100ColA	Platelet function analyzer-100 closure time to collagen & ADP	MEGASTROKE	CES	EUR	Inverse variance weighted	4	-0.454283	0.752785	0.546196
Edelstein	2012	Circulation	22550155	PGPS	African Americans	Platelet adhesion to exposed collagen	PFA-100ColA	Platelet function analyzer-100 closure time to collagen & ADP	MEGASTROKE	CES	EUR	Simple mode	4	-0.151679	1.20469	0.90777
Edelstein	2012	Circulation	22550155	PGPS	African Americans	Platelet adhesion to exposed collagen	PFA-100ColA	Platelet function analyzer-100 closure time to collagen & ADP	MEGASTROKE	CES	EUR	Weighted mode	4	-0.289906	0.855293	0.756982
Edelstein	2012	Circulation	22550155	PGPS	African Americans	Platelet adhesion to exposed collagen	PFA-100ColA	Platelet function analyzer-100 closure time to collagen & ADP	MEGASTROKE	CES	TRANS	MR Egger	4	0.371812	1.78933	0.854629
Edelstein	2012	Circulation	22550155	PGPS	African Americans	Platelet adhesion to exposed collagen	PFA-100ColA	Platelet function analyzer-100 closure time to collagen & ADP	MEGASTROKE	CES	TRANS	Weighted median	4	-0.299732	0.862634	0.728244
Edelstein	2012	Circulation	22550155	PGPS	African Americans	Platelet adhesion to exposed collagen	PFA-100ColA	Platelet function analyzer-100 closure time to collagen & ADP	MEGASTROKE	CES	TRANS	Inverse variance weighted	4	-0.434349	0.925582	0.638876
Edelstein	2012	Circulation	22550155	PGPS	African Americans	Platelet adhesion to exposed collagen	PFA-100ColA	Platelet function analyzer-100 closure time to collagen & ADP	MEGASTROKE	CES	TRANS	Simple mode	4	-0.0172444	1.11294	0.988611
Edelstein	2012	Circulation	22550155	PGPS	African Americans	Platelet adhesion to exposed collagen	PFA-100ColA	Platelet function analyzer-100 closure time to collagen & ADP	MEGASTROKE	CES	TRANS	Weighted mode	4	-0.244116	0.87318	0.797974
Ma	2014	Blood	25208887	TSS	Irish	Dissolution of fibrin clot	PLG:Ag	Plasminogen antigen	MEGASTROKE	AS	EUR	MR Egger	3	-0.0834721	0.654527	0.919248
Ma	2014	Blood	25208887	TSS, GABC	Irish	Dissolution of fibrin clot	PLG:Ag	Plasminogen antigen	MEGASTROKE	AS	EUR	MR Egger	3	-0.0834721	0.654527	0.919248
Ma	2014	Blood	25208887	TSS	Irish	Dissolution of fibrin clot	PLG:Ag	Plasminogen antigen	MEGASTROKE	AS	EUR	Weighted median	3	-0.14298	0.238235	0.548396
Ma	2014	Blood	25208887	TSS, GABC	Irish	Dissolution of fibrin clot	PLG:Ag	Plasminogen antigen	MEGASTROKE	AS	EUR	Weighted median	3	-0.14298	0.238235	0.548396
Ma	2014	Blood	25208887	TSS	Irish	Dissolution of fibrin clot	PLG:Ag	Plasminogen antigen	MEGASTROKE	AS	EUR	Inverse variance weighted	3	-0.115058	0.220386	0.601618
Ma	2014	Blood	25208887	TSS, GABC	Irish	Dissolution of fibrin clot	PLG:Ag	Plasminogen antigen	MEGASTROKE	AS	EUR	Inverse variance weighted	3	-0.115058	0.220386	0.601618
Ma	2014	Blood	25208887	TSS	Irish	Dissolution of fibrin clot	PLG:Ag	Plasminogen antigen	MEGASTROKE	AS	EUR	Simple mode	3	-0.266871	0.311559	0.481933
Ma	2014	Blood	25208887	TSS, GABC	Irish	Dissolution of fibrin clot	PLG:Ag	Plasminogen antigen	MEGASTROKE	AS	EUR	Simple mode	3	-0.266871	0.311559	0.481933
Ma	2014	Blood	25208887	TSS	Irish	Dissolution of fibrin clot	PLG:Ag	Plasminogen antigen	MEGASTROKE	AS	EUR	Weighted mode	3	0.0375627	0.285791	0.907461
Ma	2014	Blood	25208887	TSS, GABC	Irish	Dissolution of fibrin clot	PLG:Ag	Plasminogen antigen	MEGASTROKE	AS	EUR	Weighted mode	3	0.0375627	0.285791	0.907461
Ma	2014	Blood	25208887	TSS	Irish	Dissolution of fibrin clot	PLG:Ag	Plasminogen antigen	MEGASTROKE	AS	TRANS	MR Egger	3	-0.196548	0.619591	0.804443
Ma	2014	Blood	25208887	TSS, GABC	Irish	Dissolution of fibrin clot	PLG:Ag	Plasminogen antigen	MEGASTROKE	AS	TRANS	MR Egger	3	-0.196548	0.619591	0.804443
Ma	2014	Blood	25208887	TSS	Irish	Dissolution of fibrin clot	PLG:Ag	Plasminogen antigen	MEGASTROKE	AS	TRANS	Weighted median	3	0.0549498	0.245521	0.822906
Ma	2014	Blood	25208887	TSS, GABC	Irish	Dissolution of fibrin clot	PLG:Ag	Plasminogen antigen	MEGASTROKE	AS	TRANS	Weighted median	3	0.0549498	0.245521	0.822906
Ma	2014	Blood	25208887	TSS	Irish	Dissolution of fibrin clot	PLG:Ag	Plasminogen antigen	MEGASTROKE	AS	TRANS	Inverse variance weighted	3	0.0109204	0.210763	0.958677
Ma	2014	Blood	25208887	TSS, GABC	Irish	Dissolution of fibrin clot	PLG:Ag	Plasminogen antigen	MEGASTROKE	AS	TRANS	Inverse variance weighted	3	0.0109204	0.210763	0.958677
Ma	2014	Blood	25208887	TSS	Irish	Dissolution of fibrin clot	PLG:Ag	Plasminogen antigen	MEGASTROKE	AS	TRANS	Simple mode	3	0.0706308	0.307457	0.839661
Ma	2014	Blood	25208887	TSS, GABC	Irish	Dissolution of fibrin clot	PLG:Ag	Plasminogen antigen	MEGASTROKE	AS	TRANS	Simple mode	3	0.0706308	0.307457	0.839661
Ma	2014	Blood	25208887	TSS	Irish	Dissolution of fibrin clot	PLG:Ag	Plasminogen antigen	MEGASTROKE	AS	TRANS	Weighted mode	3	0.0956134	0.304644	0.783344
Ma	2014	Blood	25208887	TSS, GABC	Irish	Dissolution of fibrin clot	PLG:Ag	Plasminogen antigen	MEGASTROKE	AS	TRANS	Weighted mode	3	0.0956134	0.304644	0.783344
Ma	2014	Blood	25208887	TSS	Irish	Dissolution of fibrin clot	PLG:Ag	Plasminogen antigen	MEGASTROKE	AIS	EUR	MR Egger	3	-0.779861	0.706337	0.468532
Ma	2014	Blood	25208887	TSS, GABC	Irish	Dissolution of fibrin clot	PLG:Ag	Plasminogen antigen	MEGASTROKE	AIS	EUR	MR Egger	3	-0.779861	0.706337	0.468532
Ma	2014	Blood	25208887	TSS	Irish	Dissolution of fibrin clot	PLG:Ag	Plasminogen antigen	MEGASTROKE	AIS	EUR	Weighted median	3	-0.199293	0.272212	0.464094
Ma	2014	Blood	25208887	TSS, GABC	Irish	Dissolution of fibrin clot	PLG:Ag	Plasminogen antigen	MEGASTROKE	AIS	EUR	Weighted median	3	-0.199293	0.272212	0.464094
Ma	2014	Blood	25208887	TSS	Irish	Dissolution of fibrin clot	PLG:Ag	Plasminogen antigen	MEGASTROKE	AIS	EUR	Inverse variance weighted	3	-0.253242	0.23907	0.289472
Ma	2014	Blood	25208887	TSS, GABC	Irish	Dissolution of fibrin clot	PLG:Ag	Plasminogen antigen	MEGASTROKE	AIS	EUR	Inverse variance weighted	3	-0.253242	0.23907	0.289472
Ma	2014	Blood	25208887	TSS	Irish	Dissolution of fibrin clot	PLG:Ag	Plasminogen antigen	MEGASTROKE	AIS	EUR	Simple mode	3	-0.0862558	0.346283	0.826537
Ma	2014	Blood	25208887	TSS, GABC	Irish	Dissolution of fibrin clot	PLG:Ag	Plasminogen antigen	MEGASTROKE	AIS	EUR	Simple mode	3	-0.0862558	0.346283	0.826537
Ma	2014	Blood	25208887	TSS	Irish	Dissolution of fibrin clot	PLG:Ag	Plasminogen antigen	MEGASTROKE	AIS	EUR	Weighted mode	3	-0.116743	0.336551	0.76178
Ma	2014	Blood	25208887	TSS, GABC	Irish	Dissolution of fibrin clot	PLG:Ag	Plasminogen antigen	MEGASTROKE	AIS	EUR	Weighted mode	3	-0.116743	0.336551	0.76178
Ma	2014	Blood	25208887	TSS	Irish	Dissolution of fibrin clot	PLG:Ag	Plasminogen antigen	MEGASTROKE	AIS	TRANS	MR Egger	3	-0.868858	0.663182	0.415042
Ma	2014	Blood	25208887	TSS, GABC	Irish	Dissolution of fibrin clot	PLG:Ag	Plasminogen antigen	MEGASTROKE	AIS	TRANS	MR Egger	3	-0.868858	0.663182	0.415042
Ma	2014	Blood	25208887	TSS	Irish	Dissolution of fibrin clot	PLG:Ag	Plasminogen antigen	MEGASTROKE	AIS	TRANS	Weighted median	3	-0.0512953	0.279993	0.854639
Ma	2014	Blood	25208887	TSS, GABC	Irish	Dissolution of fibrin clot	PLG:Ag	Plasminogen antigen	MEGASTROKE	AIS	TRANS	Weighted median	3	-0.0512953	0.279993	0.854639
Ma	2014	Blood	25208887	TSS	Irish	Dissolution of fibrin clot	PLG:Ag	Plasminogen antigen	MEGASTROKE	AIS	TRANS	Inverse variance weighted	3	-0.0970766	0.227115	0.669063
Ma	2014	Blood	25208887	TSS, GABC	Irish	Dissolution of fibrin clot	PLG:Ag	Plasminogen antigen	MEGASTROKE	AIS	TRANS	Inverse variance weighted	3	-0.0970766	0.227115	0.669063
Ma	2014	Blood	25208887	TSS	Irish	Dissolution of fibrin clot	PLG:Ag	Plasminogen antigen	MEGASTROKE	AIS	TRANS	Simple mode	3	0.0442063	0.332168	0.906309
Ma	2014	Blood	25208887	TSS, GABC	Irish	Dissolution of fibrin clot	PLG:Ag	Plasminogen antigen	MEGASTROKE	AIS	TRANS	Simple mode	3	0.0442063	0.332168	0.906309
Ma	2014	Blood	25208887	TSS	Irish	Dissolution of fibrin clot	PLG:Ag	Plasminogen antigen	MEGASTROKE	AIS	TRANS	Weighted mode	3	-0.00441118	0.336376	0.990727
Ma	2014	Blood	25208887	TSS, GABC	Irish	Dissolution of fibrin clot	PLG:Ag	Plasminogen antigen	MEGASTROKE	AIS	TRANS	Weighted mode	3	-0.00441118	0.336376	0.990727
Ma	2014	Blood	25208887	TSS	Irish	Dissolution of fibrin clot	PLG:Ag	Plasminogen antigen	MEGASTROKE	LAS	EUR	MR Egger	3	-1.23106	4.42122	0.827117
Ma	2014	Blood	25208887	TSS, GABC	Irish	Dissolution of fibrin clot	PLG:Ag	Plasminogen antigen	MEGASTROKE	LAS	EUR	MR Egger	3	-1.23106	4.42122	0.827117
Ma	2014	Blood	25208887	TSS	Irish	Dissolution of fibrin clot	PLG:Ag	Plasminogen antigen	MEGASTROKE	LAS	EUR	Weighted median	3	-0.422583	0.740205	0.568068
Ma	2014	Blood	25208887	TSS, GABC	Irish	Dissolution of fibrin clot	PLG:Ag	Plasminogen antigen	MEGASTROKE	LAS	EUR	Weighted median	3	-0.422583	0.740205	0.568068
Ma	2014	Blood	25208887	TSS	Irish	Dissolution of fibrin clot	PLG:Ag	Plasminogen antigen	MEGASTROKE	LAS	EUR	Inverse variance weighted	3	-0.934173	1.02414	0.361687
Ma	2014	Blood	25208887	TSS, GABC	Irish	Dissolution of fibrin clot	PLG:Ag	Plasminogen antigen	MEGASTROKE	LAS	EUR	Inverse variance weighted	3	-0.934173	1.02414	0.361687
Ma	2014	Blood	25208887	TSS	Irish	Dissolution of fibrin clot	PLG:Ag	Plasminogen antigen	MEGASTROKE	LAS	EUR	Simple mode	3	0.579702	1.27557	0.694054
Ma	2014	Blood	25208887	TSS, GABC	Irish	Dissolution of fibrin clot	PLG:Ag	Plasminogen antigen	MEGASTROKE	LAS	EUR	Simple mode	3	0.579702	1.27557	0.694054
Ma	2014	Blood	25208887	TSS	Irish	Dissolution of fibrin clot	PLG:Ag	Plasminogen antigen	MEGASTROKE	LAS	EUR	Weighted mode	3	-2.3214	0.859622	0.114125
Ma	2014	Blood	25208887	TSS, GABC	Irish	Dissolution of fibrin clot	PLG:Ag	Plasminogen antigen	MEGASTROKE	LAS	EUR	Weighted mode	3	-2.3214	0.859622	0.114125
Ma	2014	Blood	25208887	TSS	Irish	Dissolution of fibrin clot	PLG:Ag	Plasminogen antigen	MEGASTROKE	LAS	TRANS	MR Egger	3	-0.911068	3.76124	0.848708
Ma	2014	Blood	25208887	TSS, GABC	Irish	Dissolution of fibrin clot	PLG:Ag	Plasminogen antigen	MEGASTROKE	LAS	TRANS	MR Egger	3	-0.911068	3.76124	0.848708
Ma	2014	Blood	25208887	TSS	Irish	Dissolution of fibrin clot	PLG:Ag	Plasminogen antigen	MEGASTROKE	LAS	TRANS	Weighted median	3	-0.727308	0.756355	0.336253
Ma	2014	Blood	25208887	TSS, GABC	Irish	Dissolution of fibrin clot	PLG:Ag	Plasminogen antigen	MEGASTROKE	LAS	TRANS	Weighted median	3	-0.727308	0.756355	0.336253
Ma	2014	Blood	25208887	TSS	Irish	Dissolution of fibrin clot	PLG:Ag	Plasminogen antigen	MEGASTROKE	LAS	TRANS	Inverse variance weighted	3	-1.02259	0.882598	0.246612
Ma	2014	Blood	25208887	TSS, GABC	Irish	Dissolution of fibrin clot	PLG:Ag	Plasminogen antigen	MEGASTROKE	LAS	TRANS	Inverse variance weighted	3	-1.02259	0.882598	0.246612
Ma	2014	Blood	25208887	TSS	Irish	Dissolution of fibrin clot	PLG:Ag	Plasminogen antigen	MEGASTROKE	LAS	TRANS	Simple mode	3	0.128117	1.05913	0.914776
Ma	2014	Blood	25208887	TSS, GABC	Irish	Dissolution of fibrin clot	PLG:Ag	Plasminogen antigen	MEGASTROKE	LAS	TRANS	Simple mode	3	0.128117	1.05913	0.914776
Ma	2014	Blood	25208887	TSS	Irish	Dissolution of fibrin clot	PLG:Ag	Plasminogen antigen	MEGASTROKE	LAS	TRANS	Weighted mode	3	0.0503928	1.30901	0.972789
Ma	2014	Blood	25208887	TSS, GABC	Irish	Dissolution of fibrin clot	PLG:Ag	Plasminogen antigen	MEGASTROKE	LAS	TRANS	Weighted mode	3	0.0503928	1.30901	0.972789
Ma	2014	Blood	25208887	TSS	Irish	Dissolution of fibrin clot	PLG:Ag	Plasminogen antigen	MEGASTROKE	SVS	EUR	MR Egger	3	-0.454924	4.31227	0.933087
Ma	2014	Blood	25208887	TSS, GABC	Irish	Dissolution of fibrin clot	PLG:Ag	Plasminogen antigen	MEGASTROKE	SVS	EUR	MR Egger	3	-0.454924	4.31227	0.933087
Ma	2014	Blood	25208887	TSS	Irish	Dissolution of fibrin clot	PLG:Ag	Plasminogen antigen	MEGASTROKE	SVS	EUR	Weighted median	3	0.844706	0.806596	0.294985
Ma	2014	Blood	25208887	TSS, GABC	Irish	Dissolution of fibrin clot	PLG:Ag	Plasminogen antigen	MEGASTROKE	SVS	EUR	Weighted median	3	0.844706	0.806596	0.294985
Ma	2014	Blood	25208887	TSS	Irish	Dissolution of fibrin clot	PLG:Ag	Plasminogen antigen	MEGASTROKE	SVS	EUR	Inverse variance weighted	3	0.979849	1.09348	0.370207
Ma	2014	Blood	25208887	TSS, GABC	Irish	Dissolution of fibrin clot	PLG:Ag	Plasminogen antigen	MEGASTROKE	SVS	EUR	Inverse variance weighted	3	0.979849	1.09348	0.370207
Ma	2014	Blood	25208887	TSS	Irish	Dissolution of fibrin clot	PLG:Ag	Plasminogen antigen	MEGASTROKE	SVS	EUR	Simple mode	3	0.143411	1.43788	0.92965
Ma	2014	Blood	25208887	TSS, GABC	Irish	Dissolution of fibrin clot	PLG:Ag	Plasminogen antigen	MEGASTROKE	SVS	EUR	Simple mode	3	0.143411	1.43788	0.92965
Ma	2014	Blood	25208887	TSS	Irish	Dissolution of fibrin clot	PLG:Ag	Plasminogen antigen	MEGASTROKE	SVS	EUR	Weighted mode	3	1.81216	1.64208	0.384798
Ma	2014	Blood	25208887	TSS, GABC	Irish	Dissolution of fibrin clot	PLG:Ag	Plasminogen antigen	MEGASTROKE	SVS	EUR	Weighted mode	3	1.81216	1.64208	0.384798
Ma	2014	Blood	25208887	TSS	Irish	Dissolution of fibrin clot	PLG:Ag	Plasminogen antigen	MEGASTROKE	SVS	TRANS	MR Egger	3	0.194726	4.08051	0.969643
Ma	2014	Blood	25208887	TSS, GABC	Irish	Dissolution of fibrin clot	PLG:Ag	Plasminogen antigen	MEGASTROKE	SVS	TRANS	MR Egger	3	0.194726	4.08051	0.969643
Ma	2014	Blood	25208887	TSS	Irish	Dissolution of fibrin clot	PLG:Ag	Plasminogen antigen	MEGASTROKE	SVS	TRANS	Weighted median	3	0.714885	0.750026	0.340516
Ma	2014	Blood	25208887	TSS, GABC	Irish	Dissolution of fibrin clot	PLG:Ag	Plasminogen antigen	MEGASTROKE	SVS	TRANS	Weighted median	3	0.714885	0.750026	0.340516
Ma	2014	Blood	25208887	TSS	Irish	Dissolution of fibrin clot	PLG:Ag	Plasminogen antigen	MEGASTROKE	SVS	TRANS	Inverse variance weighted	3	0.865412	0.989052	0.381578
Ma	2014	Blood	25208887	TSS, GABC	Irish	Dissolution of fibrin clot	PLG:Ag	Plasminogen antigen	MEGASTROKE	SVS	TRANS	Inverse variance weighted	3	0.865412	0.989052	0.381578
Ma	2014	Blood	25208887	TSS	Irish	Dissolution of fibrin clot	PLG:Ag	Plasminogen antigen	MEGASTROKE	SVS	TRANS	Simple mode	3	0.0897416	1.09032	0.941898
Ma	2014	Blood	25208887	TSS, GABC	Irish	Dissolution of fibrin clot	PLG:Ag	Plasminogen antigen	MEGASTROKE	SVS	TRANS	Simple mode	3	0.0897416	1.09032	0.941898
Ma	2014	Blood	25208887	TSS	Irish	Dissolution of fibrin clot	PLG:Ag	Plasminogen antigen	MEGASTROKE	SVS	TRANS	Weighted mode	3	0.547383	1.11516	0.672102
Ma	2014	Blood	25208887	TSS, GABC	Irish	Dissolution of fibrin clot	PLG:Ag	Plasminogen antigen	MEGASTROKE	SVS	TRANS	Weighted mode	3	0.547383	1.11516	0.672102
Ma	2014	Blood	25208887	TSS	Irish	Dissolution of fibrin clot	PLG:Ag	Plasminogen antigen	MEGASTROKE	CES	EUR	MR Egger	3	-1.75058	1.39325	0.427949
Ma	2014	Blood	25208887	TSS, GABC	Irish	Dissolution of fibrin clot	PLG:Ag	Plasminogen antigen	MEGASTROKE	CES	EUR	MR Egger	3	-1.75058	1.39325	0.427949
Ma	2014	Blood	25208887	TSS	Irish	Dissolution of fibrin clot	PLG:Ag	Plasminogen antigen	MEGASTROKE	CES	EUR	Weighted median	3	-0.647618	0.546408	0.235927
Ma	2014	Blood	25208887	TSS, GABC	Irish	Dissolution of fibrin clot	PLG:Ag	Plasminogen antigen	MEGASTROKE	CES	EUR	Weighted median	3	-0.647618	0.546408	0.235927
Ma	2014	Blood	25208887	TSS	Irish	Dissolution of fibrin clot	PLG:Ag	Plasminogen antigen	MEGASTROKE	CES	EUR	Inverse variance weighted	3	-0.715461	0.469465	0.12751
Ma	2014	Blood	25208887	TSS, GABC	Irish	Dissolution of fibrin clot	PLG:Ag	Plasminogen antigen	MEGASTROKE	CES	EUR	Inverse variance weighted	3	-0.715461	0.469465	0.12751
Ma	2014	Blood	25208887	TSS	Irish	Dissolution of fibrin clot	PLG:Ag	Plasminogen antigen	MEGASTROKE	CES	EUR	Simple mode	3	-0.455271	0.656357	0.559642
Ma	2014	Blood	25208887	TSS, GABC	Irish	Dissolution of fibrin clot	PLG:Ag	Plasminogen antigen	MEGASTROKE	CES	EUR	Simple mode	3	-0.455271	0.656357	0.559642
Ma	2014	Blood	25208887	TSS	Irish	Dissolution of fibrin clot	PLG:Ag	Plasminogen antigen	MEGASTROKE	CES	EUR	Weighted mode	3	-0.546907	0.666818	0.498314
Ma	2014	Blood	25208887	TSS, GABC	Irish	Dissolution of fibrin clot	PLG:Ag	Plasminogen antigen	MEGASTROKE	CES	EUR	Weighted mode	3	-0.546907	0.666818	0.498314
Ma	2014	Blood	25208887	TSS	Irish	Dissolution of fibrin clot	PLG:Ag	Plasminogen antigen	MEGASTROKE	CES	TRANS	MR Egger	3	-1.96414	1.34639	0.382556
Ma	2014	Blood	25208887	TSS, GABC	Irish	Dissolution of fibrin clot	PLG:Ag	Plasminogen antigen	MEGASTROKE	CES	TRANS	MR Egger	3	-1.96414	1.34639	0.382556
Ma	2014	Blood	25208887	TSS	Irish	Dissolution of fibrin clot	PLG:Ag	Plasminogen antigen	MEGASTROKE	CES	TRANS	Weighted median	3	-0.601011	0.54493	0.270065
Ma	2014	Blood	25208887	TSS, GABC	Irish	Dissolution of fibrin clot	PLG:Ag	Plasminogen antigen	MEGASTROKE	CES	TRANS	Weighted median	3	-0.601011	0.54493	0.270065
Ma	2014	Blood	25208887	TSS	Irish	Dissolution of fibrin clot	PLG:Ag	Plasminogen antigen	MEGASTROKE	CES	TRANS	Inverse variance weighted	3	-0.620258	0.458093	0.175736
Ma	2014	Blood	25208887	TSS, GABC	Irish	Dissolution of fibrin clot	PLG:Ag	Plasminogen antigen	MEGASTROKE	CES	TRANS	Inverse variance weighted	3	-0.620258	0.458093	0.175736
Ma	2014	Blood	25208887	TSS	Irish	Dissolution of fibrin clot	PLG:Ag	Plasminogen antigen	MEGASTROKE	CES	TRANS	Simple mode	3	-0.521073	0.674224	0.52045
Ma	2014	Blood	25208887	TSS, GABC	Irish	Dissolution of fibrin clot	PLG:Ag	Plasminogen antigen	MEGASTROKE	CES	TRANS	Simple mode	3	-0.521073	0.674224	0.52045
Ma	2014	Blood	25208887	TSS	Irish	Dissolution of fibrin clot	PLG:Ag	Plasminogen antigen	MEGASTROKE	CES	TRANS	Weighted mode	3	-0.579596	0.675073	0.48105
Ma	2014	Blood	25208887	TSS, GABC	Irish	Dissolution of fibrin clot	PLG:Ag	Plasminogen antigen	MEGASTROKE	CES	TRANS	Weighted mode	3	-0.579596	0.675073	0.48105
Kanai	2018	Nat Genet	29403010	BBJ	Japanese	Extrinsic pathway	PT	Prothrombin time	MEGASTROKE	AS	EUR	MR Egger	9	0.0675763	0.108366	0.552664
Kanai	2018	Nat Genet	29403010	BBJ	Japanese	Extrinsic pathway	PT	Prothrombin time	MEGASTROKE	AS	EUR	Weighted median	9	0.0884264	0.0356206	0.0130482
Kanai	2018	Nat Genet	29403010	BBJ	Japanese	Extrinsic pathway	PT	Prothrombin time	MEGASTROKE	AS	EUR	Inverse variance weighted	9	0.0789318	0.0770287	0.305502
Kanai	2018	Nat Genet	29403010	BBJ	Japanese	Extrinsic pathway	PT	Prothrombin time	MEGASTROKE	AS	EUR	Simple mode	9	0.115314	0.108754	0.319958
Kanai	2018	Nat Genet	29403010	BBJ	Japanese	Extrinsic pathway	PT	Prothrombin time	MEGASTROKE	AS	EUR	Weighted mode	9	0.0969577	0.0374089	0.0320217
Kanai	2018	Nat Genet	29403010	BBJ	Japanese	Extrinsic pathway	PT	Prothrombin time	MEGASTROKE	AS	TRANS	MR Egger	9	0.0584776	0.0880192	0.527722
Kanai	2018	Nat Genet	29403010	BBJ	Japanese	Extrinsic pathway	PT	Prothrombin time	MEGASTROKE	AS	TRANS	Weighted median	9	0.085118	0.0306631	0.00550476
Kanai	2018	Nat Genet	29403010	BBJ	Japanese	Extrinsic pathway	PT	Prothrombin time	MEGASTROKE	AS	TRANS	Inverse variance weighted	9	0.077011	0.0629982	0.221544
Kanai	2018	Nat Genet	29403010	BBJ	Japanese	Extrinsic pathway	PT	Prothrombin time	MEGASTROKE	AS	TRANS	Simple mode	9	0.0597446	0.095149	0.547567
Kanai	2018	Nat Genet	29403010	BBJ	Japanese	Extrinsic pathway	PT	Prothrombin time	MEGASTROKE	AS	TRANS	Weighted mode	9	0.0857237	0.0309527	0.0243151
Kanai	2018	Nat Genet	29403010	BBJ	Japanese	Extrinsic pathway	PT	Prothrombin time	MEGASTROKE	AIS	EUR	MR Egger	9	0.083807	0.116341	0.49465
Kanai	2018	Nat Genet	29403010	BBJ	Japanese	Extrinsic pathway	PT	Prothrombin time	MEGASTROKE	AIS	EUR	Weighted median	9	0.103279	0.0395289	0.00898161
Kanai	2018	Nat Genet	29403010	BBJ	Japanese	Extrinsic pathway	PT	Prothrombin time	MEGASTROKE	AIS	EUR	Inverse variance weighted	9	0.0898403	0.082516	0.276258
Kanai	2018	Nat Genet	29403010	BBJ	Japanese	Extrinsic pathway	PT	Prothrombin time	MEGASTROKE	AIS	EUR	Simple mode	9	0.104213	0.0982739	0.319909
Kanai	2018	Nat Genet	29403010	BBJ	Japanese	Extrinsic pathway	PT	Prothrombin time	MEGASTROKE	AIS	EUR	Weighted mode	9	0.109864	0.0408206	0.0274376
Kanai	2018	Nat Genet	29403010	BBJ	Japanese	Extrinsic pathway	PT	Prothrombin time	MEGASTROKE	AIS	TRANS	MR Egger	9	0.066408	0.0930858	0.498682
Kanai	2018	Nat Genet	29403010	BBJ	Japanese	Extrinsic pathway	PT	Prothrombin time	MEGASTROKE	AIS	TRANS	Weighted median	9	0.0923318	0.0319206	0.00382129
Kanai	2018	Nat Genet	29403010	BBJ	Japanese	Extrinsic pathway	PT	Prothrombin time	MEGASTROKE	AIS	TRANS	Inverse variance weighted	9	0.0829899	0.0664193	0.211488
Kanai	2018	Nat Genet	29403010	BBJ	Japanese	Extrinsic pathway	PT	Prothrombin time	MEGASTROKE	AIS	TRANS	Simple mode	9	0.0338211	0.0915539	0.721407
Kanai	2018	Nat Genet	29403010	BBJ	Japanese	Extrinsic pathway	PT	Prothrombin time	MEGASTROKE	AIS	TRANS	Weighted mode	9	0.0886679	0.0317603	0.0234936
Kanai	2018	Nat Genet	29403010	BBJ	Japanese	Extrinsic pathway	PT	Prothrombin time	MEGASTROKE	LAS	EUR	MR Egger	9	0.0676345	0.162254	0.689279
Kanai	2018	Nat Genet	29403010	BBJ	Japanese	Extrinsic pathway	PT	Prothrombin time	MEGASTROKE	LAS	EUR	Weighted median	9	0.0991459	0.0946553	0.294896
Kanai	2018	Nat Genet	29403010	BBJ	Japanese	Extrinsic pathway	PT	Prothrombin time	MEGASTROKE	LAS	EUR	Inverse variance weighted	9	0.123349	0.117749	0.29484
Kanai	2018	Nat Genet	29403010	BBJ	Japanese	Extrinsic pathway	PT	Prothrombin time	MEGASTROKE	LAS	EUR	Simple mode	9	0.110973	0.181213	0.55728
Kanai	2018	Nat Genet	29403010	BBJ	Japanese	Extrinsic pathway	PT	Prothrombin time	MEGASTROKE	LAS	EUR	Weighted mode	9	0.101817	0.0920231	0.3007
Kanai	2018	Nat Genet	29403010	BBJ	Japanese	Extrinsic pathway	PT	Prothrombin time	MEGASTROKE	LAS	TRANS	MR Egger	9	0.0969412	0.126242	0.467655
Kanai	2018	Nat Genet	29403010	BBJ	Japanese	Extrinsic pathway	PT	Prothrombin time	MEGASTROKE	LAS	TRANS	Weighted median	9	0.120042	0.0790874	0.129056
Kanai	2018	Nat Genet	29403010	BBJ	Japanese	Extrinsic pathway	PT	Prothrombin time	MEGASTROKE	LAS	TRANS	Inverse variance weighted	9	0.133043	0.0909786	0.143645
Kanai	2018	Nat Genet	29403010	BBJ	Japanese	Extrinsic pathway	PT	Prothrombin time	MEGASTROKE	LAS	TRANS	Simple mode	9	0.136844	0.167545	0.437708
Kanai	2018	Nat Genet	29403010	BBJ	Japanese	Extrinsic pathway	PT	Prothrombin time	MEGASTROKE	LAS	TRANS	Weighted mode	9	0.115505	0.0806512	0.18999
Kanai	2018	Nat Genet	29403010	BBJ	Japanese	Extrinsic pathway	PT	Prothrombin time	MEGASTROKE	SVS	EUR	MR Egger	9	0.170305	0.186079	0.390511
Kanai	2018	Nat Genet	29403010	BBJ	Japanese	Extrinsic pathway	PT	Prothrombin time	MEGASTROKE	SVS	EUR	Weighted median	9	0.157395	0.0909238	0.0834404
Kanai	2018	Nat Genet	29403010	BBJ	Japanese	Extrinsic pathway	PT	Prothrombin time	MEGASTROKE	SVS	EUR	Inverse variance weighted	9	0.148738	0.132857	0.262911
Kanai	2018	Nat Genet	29403010	BBJ	Japanese	Extrinsic pathway	PT	Prothrombin time	MEGASTROKE	SVS	EUR	Simple mode	9	0.0952179	0.22203	0.679345
Kanai	2018	Nat Genet	29403010	BBJ	Japanese	Extrinsic pathway	PT	Prothrombin time	MEGASTROKE	SVS	EUR	Weighted mode	9	0.157348	0.0963225	0.140994
Kanai	2018	Nat Genet	29403010	BBJ	Japanese	Extrinsic pathway	PT	Prothrombin time	MEGASTROKE	SVS	TRANS	MR Egger	9	0.0690525	0.136232	0.627816
Kanai	2018	Nat Genet	29403010	BBJ	Japanese	Extrinsic pathway	PT	Prothrombin time	MEGASTROKE	SVS	TRANS	Weighted median	9	0.0877042	0.067582	0.194375
Kanai	2018	Nat Genet	29403010	BBJ	Japanese	Extrinsic pathway	PT	Prothrombin time	MEGASTROKE	SVS	TRANS	Inverse variance weighted	9	0.0937446	0.0972145	0.334892
Kanai	2018	Nat Genet	29403010	BBJ	Japanese	Extrinsic pathway	PT	Prothrombin time	MEGASTROKE	SVS	TRANS	Simple mode	9	0.00626528	0.121481	0.960133
Kanai	2018	Nat Genet	29403010	BBJ	Japanese	Extrinsic pathway	PT	Prothrombin time	MEGASTROKE	SVS	TRANS	Weighted mode	9	0.081613	0.0669131	0.257319
Kanai	2018	Nat Genet	29403010	BBJ	Japanese	Extrinsic pathway	PT	Prothrombin time	MEGASTROKE	CES	EUR	MR Egger	9	-0.171288	0.184518	0.384147
Kanai	2018	Nat Genet	29403010	BBJ	Japanese	Extrinsic pathway	PT	Prothrombin time	MEGASTROKE	CES	EUR	Weighted median	9	-0.122029	0.0709088	0.0852639
Kanai	2018	Nat Genet	29403010	BBJ	Japanese	Extrinsic pathway	PT	Prothrombin time	MEGASTROKE	CES	EUR	Inverse variance weighted	9	-0.121567	0.132991	0.360665
Kanai	2018	Nat Genet	29403010	BBJ	Japanese	Extrinsic pathway	PT	Prothrombin time	MEGASTROKE	CES	EUR	Simple mode	9	-0.303436	0.173846	0.119057
Kanai	2018	Nat Genet	29403010	BBJ	Japanese	Extrinsic pathway	PT	Prothrombin time	MEGASTROKE	CES	EUR	Weighted mode	9	-0.147243	0.0743896	0.0831316
Kanai	2018	Nat Genet	29403010	BBJ	Japanese	Extrinsic pathway	PT	Prothrombin time	MEGASTROKE	CES	TRANS	MR Egger	9	-0.179476	0.162739	0.306559
Kanai	2018	Nat Genet	29403010	BBJ	Japanese	Extrinsic pathway	PT	Prothrombin time	MEGASTROKE	CES	TRANS	Weighted median	9	-0.134471	0.0631441	0.0332053
Kanai	2018	Nat Genet	29403010	BBJ	Japanese	Extrinsic pathway	PT	Prothrombin time	MEGASTROKE	CES	TRANS	Inverse variance weighted	9	-0.132567	0.117577	0.259537
Kanai	2018	Nat Genet	29403010	BBJ	Japanese	Extrinsic pathway	PT	Prothrombin time	MEGASTROKE	CES	TRANS	Simple mode	9	-0.258521	0.149127	0.121224
Kanai	2018	Nat Genet	29403010	BBJ	Japanese	Extrinsic pathway	PT	Prothrombin time	MEGASTROKE	CES	TRANS	Weighted mode	9	-0.153843	0.0645073	0.0442072
Paré	2011	PLoS Genet	21533024	WGHS	European ancestry	Cell surface interactions at the vascular wall	sICAM-1	Soluble intercellular adhesion molecule-1	MEGASTROKE	AS	EUR	MR Egger	6	-0.00251025	0.00245612	0.364542
Paré	2011	PLoS Genet	21533024	WGHS	European ancestry	Cell surface interactions at the vascular wall	sICAM-1	Soluble intercellular adhesion molecule-1	MEGASTROKE	AS	EUR	Weighted median	6	-0.00136819	0.000584892	0.0193237
Paré	2011	PLoS Genet	21533024	WGHS	European ancestry	Cell surface interactions at the vascular wall	sICAM-1	Soluble intercellular adhesion molecule-1	MEGASTROKE	AS	EUR	Inverse variance weighted	6	-0.000551979	0.00148322	0.709782
Paré	2011	PLoS Genet	21533024	WGHS	European ancestry	Cell surface interactions at the vascular wall	sICAM-1	Soluble intercellular adhesion molecule-1	MEGASTROKE	AS	EUR	Simple mode	6	-0.000729953	0.00098652	0.492601
Paré	2011	PLoS Genet	21533024	WGHS	European ancestry	Cell surface interactions at the vascular wall	sICAM-1	Soluble intercellular adhesion molecule-1	MEGASTROKE	AS	EUR	Weighted mode	6	-0.000867401	0.000607278	0.212562
Paré	2011	PLoS Genet	21533024	WGHS	European ancestry	Cell surface interactions at the vascular wall	sICAM-1	Soluble intercellular adhesion molecule-1	MEGASTROKE	AS	TRANS	MR Egger	5	-0.00091726	0.00285387	0.768991
Paré	2011	PLoS Genet	21533024	WGHS	European ancestry	Cell surface interactions at the vascular wall	sICAM-1	Soluble intercellular adhesion molecule-1	MEGASTROKE	AS	TRANS	Weighted median	5	-0.000521988	0.000518973	0.314507
Paré	2011	PLoS Genet	21533024	WGHS	European ancestry	Cell surface interactions at the vascular wall	sICAM-1	Soluble intercellular adhesion molecule-1	MEGASTROKE	AS	TRANS	Inverse variance weighted	5	0.000332778	0.00167321	0.842351
Paré	2011	PLoS Genet	21533024	WGHS	European ancestry	Cell surface interactions at the vascular wall	sICAM-1	Soluble intercellular adhesion molecule-1	MEGASTROKE	AS	TRANS	Simple mode	5	-0.00124962	0.000941884	0.255271
Paré	2011	PLoS Genet	21533024	WGHS	European ancestry	Cell surface interactions at the vascular wall	sICAM-1	Soluble intercellular adhesion molecule-1	MEGASTROKE	AS	TRANS	Weighted mode	5	-0.000630562	0.000550136	0.315622
Paré	2011	PLoS Genet	21533024	WGHS	European ancestry	Cell surface interactions at the vascular wall	sICAM-1	Soluble intercellular adhesion molecule-1	MEGASTROKE	AIS	EUR	MR Egger	6	-0.0033828	0.00306904	0.332219
Paré	2011	PLoS Genet	21533024	WGHS	European ancestry	Cell surface interactions at the vascular wall	sICAM-1	Soluble intercellular adhesion molecule-1	MEGASTROKE	AIS	EUR	Weighted median	6	-0.00167879	0.000687303	0.0145832
Paré	2011	PLoS Genet	21533024	WGHS	European ancestry	Cell surface interactions at the vascular wall	sICAM-1	Soluble intercellular adhesion molecule-1	MEGASTROKE	AIS	EUR	Inverse variance weighted	6	-0.00091946	0.00185396	0.619935
Paré	2011	PLoS Genet	21533024	WGHS	European ancestry	Cell surface interactions at the vascular wall	sICAM-1	Soluble intercellular adhesion molecule-1	MEGASTROKE	AIS	EUR	Simple mode	6	-0.00133807	0.00111372	0.283378
Paré	2011	PLoS Genet	21533024	WGHS	European ancestry	Cell surface interactions at the vascular wall	sICAM-1	Soluble intercellular adhesion molecule-1	MEGASTROKE	AIS	EUR	Weighted mode	6	-0.00157633	0.000674103	0.0665119
Paré	2011	PLoS Genet	21533024	WGHS	European ancestry	Cell surface interactions at the vascular wall	sICAM-1	Soluble intercellular adhesion molecule-1	MEGASTROKE	AIS	TRANS	MR Egger	5	-0.00140649	0.00355826	0.71907
Paré	2011	PLoS Genet	21533024	WGHS	European ancestry	Cell surface interactions at the vascular wall	sICAM-1	Soluble intercellular adhesion molecule-1	MEGASTROKE	AIS	TRANS	Weighted median	5	-0.00093987	0.00059762	0.115791
Paré	2011	PLoS Genet	21533024	WGHS	European ancestry	Cell surface interactions at the vascular wall	sICAM-1	Soluble intercellular adhesion molecule-1	MEGASTROKE	AIS	TRANS	Inverse variance weighted	5	0.000212782	0.00208986	0.918902
Paré	2011	PLoS Genet	21533024	WGHS	European ancestry	Cell surface interactions at the vascular wall	sICAM-1	Soluble intercellular adhesion molecule-1	MEGASTROKE	AIS	TRANS	Simple mode	5	-0.00165328	0.00102658	0.182583
Paré	2011	PLoS Genet	21533024	WGHS	European ancestry	Cell surface interactions at the vascular wall	sICAM-1	Soluble intercellular adhesion molecule-1	MEGASTROKE	AIS	TRANS	Weighted mode	5	-0.00104021	0.000611734	0.164273
Paré	2011	PLoS Genet	21533024	WGHS	European ancestry	Cell surface interactions at the vascular wall	sICAM-1	Soluble intercellular adhesion molecule-1	MEGASTROKE	LAS	EUR	MR Egger	6	-0.00347629	0.00527886	0.546173
Paré	2011	PLoS Genet	21533024	WGHS	European ancestry	Cell surface interactions at the vascular wall	sICAM-1	Soluble intercellular adhesion molecule-1	MEGASTROKE	LAS	EUR	Weighted median	6	-0.00181956	0.00155005	0.240444
Paré	2011	PLoS Genet	21533024	WGHS	European ancestry	Cell surface interactions at the vascular wall	sICAM-1	Soluble intercellular adhesion molecule-1	MEGASTROKE	LAS	EUR	Inverse variance weighted	6	-0.0013628	0.00292699	0.641503
Paré	2011	PLoS Genet	21533024	WGHS	European ancestry	Cell surface interactions at the vascular wall	sICAM-1	Soluble intercellular adhesion molecule-1	MEGASTROKE	LAS	EUR	Simple mode	6	0.000583336	0.00296858	0.851954
Paré	2011	PLoS Genet	21533024	WGHS	European ancestry	Cell surface interactions at the vascular wall	sICAM-1	Soluble intercellular adhesion molecule-1	MEGASTROKE	LAS	EUR	Weighted mode	6	-0.00178637	0.00146744	0.27779
Paré	2011	PLoS Genet	21533024	WGHS	European ancestry	Cell surface interactions at the vascular wall	sICAM-1	Soluble intercellular adhesion molecule-1	MEGASTROKE	LAS	TRANS	MR Egger	5	1.91892e-05	0.00678348	0.997921
Paré	2011	PLoS Genet	21533024	WGHS	European ancestry	Cell surface interactions at the vascular wall	sICAM-1	Soluble intercellular adhesion molecule-1	MEGASTROKE	LAS	TRANS	Weighted median	5	-0.000310709	0.00146666	0.832226
Paré	2011	PLoS Genet	21533024	WGHS	European ancestry	Cell surface interactions at the vascular wall	sICAM-1	Soluble intercellular adhesion molecule-1	MEGASTROKE	LAS	TRANS	Inverse variance weighted	5	0.000469145	0.00376728	0.900894
Paré	2011	PLoS Genet	21533024	WGHS	European ancestry	Cell surface interactions at the vascular wall	sICAM-1	Soluble intercellular adhesion molecule-1	MEGASTROKE	LAS	TRANS	Simple mode	5	3.38481e-05	0.00253479	0.989985
Paré	2011	PLoS Genet	21533024	WGHS	European ancestry	Cell surface interactions at the vascular wall	sICAM-1	Soluble intercellular adhesion molecule-1	MEGASTROKE	LAS	TRANS	Weighted mode	5	-0.000303382	0.0014272	0.842055
Paré	2011	PLoS Genet	21533024	WGHS	European ancestry	Cell surface interactions at the vascular wall	sICAM-1	Soluble intercellular adhesion molecule-1	MEGASTROKE	SVS	EUR	MR Egger	6	-0.00259526	0.00336262	0.4833
Paré	2011	PLoS Genet	21533024	WGHS	European ancestry	Cell surface interactions at the vascular wall	sICAM-1	Soluble intercellular adhesion molecule-1	MEGASTROKE	SVS	EUR	Weighted median	6	-0.000452326	0.00123521	0.714221
Paré	2011	PLoS Genet	21533024	WGHS	European ancestry	Cell surface interactions at the vascular wall	sICAM-1	Soluble intercellular adhesion molecule-1	MEGASTROKE	SVS	EUR	Inverse variance weighted	6	0.000835478	0.00214569	0.696998
Paré	2011	PLoS Genet	21533024	WGHS	European ancestry	Cell surface interactions at the vascular wall	sICAM-1	Soluble intercellular adhesion molecule-1	MEGASTROKE	SVS	EUR	Simple mode	6	0.00144022	0.00175972	0.450337
Paré	2011	PLoS Genet	21533024	WGHS	European ancestry	Cell surface interactions at the vascular wall	sICAM-1	Soluble intercellular adhesion molecule-1	MEGASTROKE	SVS	EUR	Weighted mode	6	-0.000574609	0.00125651	0.666635
Paré	2011	PLoS Genet	21533024	WGHS	European ancestry	Cell surface interactions at the vascular wall	sICAM-1	Soluble intercellular adhesion molecule-1	MEGASTROKE	SVS	TRANS	MR Egger	5	-0.000418738	0.00475711	0.935405
Paré	2011	PLoS Genet	21533024	WGHS	European ancestry	Cell surface interactions at the vascular wall	sICAM-1	Soluble intercellular adhesion molecule-1	MEGASTROKE	SVS	TRANS	Weighted median	5	0.000232332	0.00131363	0.859616
Paré	2011	PLoS Genet	21533024	WGHS	European ancestry	Cell surface interactions at the vascular wall	sICAM-1	Soluble intercellular adhesion molecule-1	MEGASTROKE	SVS	TRANS	Inverse variance weighted	5	0.00154729	0.00272586	0.570285
Paré	2011	PLoS Genet	21533024	WGHS	European ancestry	Cell surface interactions at the vascular wall	sICAM-1	Soluble intercellular adhesion molecule-1	MEGASTROKE	SVS	TRANS	Simple mode	5	0.00154998	0.00221428	0.522505
Paré	2011	PLoS Genet	21533024	WGHS	European ancestry	Cell surface interactions at the vascular wall	sICAM-1	Soluble intercellular adhesion molecule-1	MEGASTROKE	SVS	TRANS	Weighted mode	5	0.00011363	0.00144224	0.940986
Paré	2011	PLoS Genet	21533024	WGHS	European ancestry	Cell surface interactions at the vascular wall	sICAM-1	Soluble intercellular adhesion molecule-1	MEGASTROKE	CES	EUR	MR Egger	6	-0.00670881	0.00288519	0.0806706
Paré	2011	PLoS Genet	21533024	WGHS	European ancestry	Cell surface interactions at the vascular wall	sICAM-1	Soluble intercellular adhesion molecule-1	MEGASTROKE	CES	EUR	Weighted median	6	-0.00317125	0.00120083	0.00826899
Paré	2011	PLoS Genet	21533024	WGHS	European ancestry	Cell surface interactions at the vascular wall	sICAM-1	Soluble intercellular adhesion molecule-1	MEGASTROKE	CES	EUR	Inverse variance weighted	6	-0.00268697	0.00207671	0.195712
Paré	2011	PLoS Genet	21533024	WGHS	European ancestry	Cell surface interactions at the vascular wall	sICAM-1	Soluble intercellular adhesion molecule-1	MEGASTROKE	CES	EUR	Simple mode	6	-0.000145581	0.00344937	0.967969
Paré	2011	PLoS Genet	21533024	WGHS	European ancestry	Cell surface interactions at the vascular wall	sICAM-1	Soluble intercellular adhesion molecule-1	MEGASTROKE	CES	EUR	Weighted mode	6	-0.00300459	0.00137818	0.0811006
Paré	2011	PLoS Genet	21533024	WGHS	European ancestry	Cell surface interactions at the vascular wall	sICAM-1	Soluble intercellular adhesion molecule-1	MEGASTROKE	CES	TRANS	MR Egger	5	-0.00422319	0.00259576	0.202224
Paré	2011	PLoS Genet	21533024	WGHS	European ancestry	Cell surface interactions at the vascular wall	sICAM-1	Soluble intercellular adhesion molecule-1	MEGASTROKE	CES	TRANS	Weighted median	5	-0.0019156	0.00113174	0.0905291
Paré	2011	PLoS Genet	21533024	WGHS	European ancestry	Cell surface interactions at the vascular wall	sICAM-1	Soluble intercellular adhesion molecule-1	MEGASTROKE	CES	TRANS	Inverse variance weighted	5	-0.000946623	0.00199478	0.635108
Paré	2011	PLoS Genet	21533024	WGHS	European ancestry	Cell surface interactions at the vascular wall	sICAM-1	Soluble intercellular adhesion molecule-1	MEGASTROKE	CES	TRANS	Simple mode	5	9.58825e-05	0.00238412	0.969847
Paré	2011	PLoS Genet	21533024	WGHS	European ancestry	Cell surface interactions at the vascular wall	sICAM-1	Soluble intercellular adhesion molecule-1	MEGASTROKE	CES	TRANS	Weighted mode	5	-0.00284473	0.00117757	0.0730978
Barbalic	2010	Hum Mol Genet	20167578	CHARGE Consortium	European ancestry	Cell surface interactions at the vascular wall	sP-selectin	Soluble P-selectin	MEGASTROKE	AS	EUR	Inverse variance weighted	2	-0.165738	0.161801	0.30568
Barbalic	2010	Hum Mol Genet	20167578	CHARGE Consortium	European ancestry	Cell surface interactions at the vascular wall	sP-selectin	Soluble P-selectin	MEGASTROKE	AS	TRANS	Inverse variance weighted	2	-0.145014	0.115261	0.208345
Barbalic	2010	Hum Mol Genet	20167578	CHARGE Consortium	European ancestry	Cell surface interactions at the vascular wall	sP-selectin	Soluble P-selectin	MEGASTROKE	AIS	EUR	Inverse variance weighted	2	-0.191879	0.194723	0.32443
Barbalic	2010	Hum Mol Genet	20167578	CHARGE Consortium	European ancestry	Cell surface interactions at the vascular wall	sP-selectin	Soluble P-selectin	MEGASTROKE	AIS	TRANS	Inverse variance weighted	2	-0.16321	0.133612	0.221889
Barbalic	2010	Hum Mol Genet	20167578	CHARGE Consortium	European ancestry	Cell surface interactions at the vascular wall	sP-selectin	Soluble P-selectin	MEGASTROKE	LAS	EUR	Inverse variance weighted	2	-0.204046	0.393557	0.604134
Barbalic	2010	Hum Mol Genet	20167578	CHARGE Consortium	European ancestry	Cell surface interactions at the vascular wall	sP-selectin	Soluble P-selectin	MEGASTROKE	LAS	TRANS	Inverse variance weighted	2	-0.156773	0.279029	0.574217
Barbalic	2010	Hum Mol Genet	20167578	CHARGE Consortium	European ancestry	Cell surface interactions at the vascular wall	sP-selectin	Soluble P-selectin	MEGASTROKE	SVS	EUR	Inverse variance weighted	2	-0.0692753	0.136675	0.612252
Barbalic	2010	Hum Mol Genet	20167578	CHARGE Consortium	European ancestry	Cell surface interactions at the vascular wall	sP-selectin	Soluble P-selectin	MEGASTROKE	SVS	TRANS	Inverse variance weighted	2	0.017828	0.111889	0.873403
Barbalic	2010	Hum Mol Genet	20167578	CHARGE Consortium	European ancestry	Cell surface interactions at the vascular wall	sP-selectin	Soluble P-selectin	MEGASTROKE	CES	EUR	Inverse variance weighted	2	-0.338861	0.371773	0.362046
Barbalic	2010	Hum Mol Genet	20167578	CHARGE Consortium	European ancestry	Cell surface interactions at the vascular wall	sP-selectin	Soluble P-selectin	MEGASTROKE	CES	TRANS	Inverse variance weighted	2	-0.339197	0.338155	0.315823
Stanne	2018	Thromb Haemostasis	29378355	MDC, SAHLSIS	Swedish	Dissolution of fibrin clot	TAFI-AP:Ag	Thrombin-activatable fibrinolysis inhibitor activation peptide antigen	MEGASTROKE	AS	EUR	MR Egger	6	-0.0964752	0.403409	0.822743
Stanne	2018	Thromb Haemostasis	29378355	MDC, SAHLSIS	Swedish	Dissolution of fibrin clot	TAFI-AP:Ag	Thrombin-activatable fibrinolysis inhibitor activation peptide antigen	MEGASTROKE	AS	EUR	Weighted median	6	-0.089787	0.0619281	0.147098
[truncated: 145 more rows]

## Sheet: ST5
Supplementary Table 5. Results from reverse Mendelian randomization analysis
Exposure	Population	Outcome	Method	N SNP	Beta	SE	P-value
AS	EUR	PCT	MR Egger	117	1.25982	0.333366	0.000251066
[truncated: 336 more rows]

## Sheet: ST6
Supplementary Table 6. PheWAS showing associations with other traits and diseases for SNPs significantly associated with blood cell traits and risk of stroke
[truncated: 3,314 more rows]

[truncated: 1 more sheets: ST7]
